# Supplementary material for: Decreased Protein Kinase C-β Type II Associated with the Prominent Endotoxin Exhaustion in the Macrophage of FcGRIIb−/− Lupus Prone Mice is Revealed by Phosphoproteomic Analysis
Source: Int J Mol Sci. 2019 Mar 18;20(6):1354. doi: 10.3390/ijms20061354 (PMC6472018; doi:10.3390/ijms20061354)
Supplement: Supplementary file 1 [file ijms-20-01354-s001.zip › Table S1.xlsx]

## Sheet: N_N
Ratio H/L normalized 1	Ratio H/L normalized 2	Ratio H/L normalized 3	Ratio H/L normalized 4	C: Amino acid	C: Charge	C: Reverse	C: Potential contaminant	C: Multiplicity	C: T-test Significant H/L	C: Motifs	C: Known site	C: Origin	C: Regulatory site	C: Regulatory site function	C: Regulatory site process	C: Regulatory site protInteract	C: Regulatory site otherInteract	C: Regulatory site notes	N: Localization prob	N: PEP	N: Score	N: Delta score	N: Score for localization	N: Mass error [ppm]	N: Intensity	N: Intensity L	N: Intensity H	N: Position	N: -Log T-test p-value H/L	N: T-test Difference H/L	T: Proteins	T: Positions within proteins	T: Leading proteins	T: Protein	T: Protein names	T: Gene names	T: Sequence window	T: Unique identifier	T: PhosphoSitePlus window	T: PhosphoSitePlus kinase	T: PhosphoSitePlus kinase uniprot
NaN	-3.89132	-4.17603	-4.81462	S	2			___1	+	14-3-3 domain binding motif;Akt kinase substrate motif;b-Adrenergic Receptor kinase substrate motif;Calmodulin-dependent protein kinase II substrate motif;ERK1,2 kinase substrate motif;GSK-3, ERK1, ERK2, CDK5 substrate motif;MAPKAPK1 kinase substrate motif;PKA kinase substrate motif;PKC kinase substrate motif;WW domain binding motif	+	HTP							0.999928	2.35847e-05	77.593	60.226	77.593	0.24659	13237000	12444000	792830	21	2.39608	-4.29399	A0A087WSG4;A0A087WP92;A0A0B4J1N9;A0A087WNZ7;G5E870	21;354;312;312;312	A0A087WSG4	A0A087WSG4	E3 ubiquitin-protein ligase TRIP12	Trip12	AKLASLRKSTKKRSESPPAELPSLRRSTRQK	UID4	STKKRsEsPPAELPS
-2.05787	-4.04214	NaN	-5.65385	S	2			___1		b-Adrenergic Receptor kinase substrate motif;BARD1 BRCT domain binding motif;Casein kinase I substrate motif;Casein kinase II substrate motif	+	CST;HTP;LTP	+	molecular association, regulation; intracellular localization		PACS-1(INDUCES)			1	3.8287e-106	118.75	102.21	43.791	0.10269	55350000	52054000	3296300	30	1.19529	-3.91795	A0A0A6YY66;Q8BSN6;O70480	30;30;30	A0A0A6YY66	A0A0A6YY66	Vesicle-associated membrane protein 4	Vamp4	TGSVKSERRNLLEDDSDEEEDFFLRGPSGPR	UID22	RNLLEDDsDEEEDFF	CK2A1	Q60737
NaN	0.18574	0.463936	2.16999	S	4			___1		b-Adrenergic Receptor kinase substrate motif;Casein kinase II substrate motif	+	HTP;LTP	+	enzymatic activity, induced					1	7.46217e-88	47.104	41.997	47.104	-0.52084	125280000	36471000	88812000	232	0.570358	0.939888	Q3UXH8;A0A0R4J008;P70288	232;394;394	Q3UXH8	Q3UXH8	Histone deacetylase 2	Hdac2	GVQMQAIPEDAVHEDSGDEDGEDPDKRISIR	UID58	EDAVHEDsGDEDGED	CK2A1	Q60737
NaN	0.958731	-3.38855	4.10969	S	3			___1		Casein kinase I substrate motif;ERK1,2 kinase substrate motif;G protein-coupled receptor kinase 1 substrate motif;GSK-3, ERK1, ERK2, CDK5 substrate motif;WW domain binding motif	+	CST;HTP							0.994724	0	102.48	86.888	102.48	1.0238	854360000	426520000	427840000	83	0.085765	0.559958	A2AI69;F8S0Y0;Q8C3Z4;Q3TYK4;Q9DBC7	83;83;83;212;83	A2AI69	A2AI69	cAMP-dependent protein kinase type I-alpha regulatory subunit;cAMP-dependent protein kinase type I-alpha regulatory subunit, N-terminally processed	Prkar1a	LQKTGIRTDSREDEISPPPPNPVVKGRRRRG	UID158	DsREDEIsPPPPNPV
-2.65091	-2.05044	NaN	-2.09653	S	2			___1	+	14-3-3 domain binding motif;Calmodulin-dependent protein kinase II substrate motif;PKA kinase substrate motif;PKC kinase substrate motif	+	CST;HTP							0.999668	1.31385e-05	72.321	59.961	70.438	-1.0887	9395000	7702400	1692600	341	2.14438	-2.26596	A2AJ88-2;A2AJ88;B0R011;A2AJ88-3	341;341;49;341	A2AJ88-2	A2AJ88-2	Patatin-like phospholipase domain-containing protein 7	Pnpla7	LLSVASVAGRAKRQMSYGPEEQLERSLRPSE	UID163	GRAKRQMsYGPEEQL
-3.67199	-3.7891	NaN	-4.91864	S	2			___1	+	ERK1,2 kinase substrate motif;GSK-3, ERK1, ERK2, CDK5 substrate motif;WW domain binding motif	+	CST;HTP;LTP	+	molecular association, regulation			RNA(DISRUPTS)		0.999875	0	187.52	177.15	187.52	0.11472	235730000	222100000	13625000	243	2.03856	-4.12658	Q58E39;Q5U3M2;Q6P6I7;A2AL12;B2RXM2;Q0VG47;J3QNY1;Q5FB19;Q3UZG3;Q8BG05-2;Q8BG05;A2AL13	243;293;298;298;331;337;337;359;359;337;359;174	Q58E39	Q58E39	Heterogeneous nuclear ribonucleoprotein A3	Hnrnpa3;Gm6793;Gm9242	YGPMKGGSFGGRSSGSPYGGGYGSGGGSGGY	UID171	FGGrssGsPyGGGyG
NaN	-4.59901	-0.775787	-2.23162	S	2			___1		b-Adrenergic Receptor kinase substrate motif;Casein kinase I substrate motif;Casein kinase II substrate motif;Plk1 kinase substrate motif	+	HTP							1	1.55385e-70	132.84	115.33	132.84	-0.37063	20147000	17685000	2462100	98	0.822087	-2.53547	F8WIP7;Q3UKV4;D3Z5N6;Q61103	98;142;142;142	F8WIP7	F8WIP7	Zinc finger protein ubi-d4	Dpf2	PLEKRGAPDPRVDDDSLGEFPVSNSRARKRI	UID324	DPRVDDDsLGEFPVS
-2.99839	-3.28983	NaN	-3.59015	S	3			___1	+	14-3-3 domain binding motif;Calmodulin-dependent protein kinase II substrate motif;Casein kinase II substrate motif;ERK1,2 kinase substrate motif;G protein-coupled receptor kinase 1 substrate motif;GSK-3, ERK1, ERK2, CDK5 substrate motif;PKA kinase substrate motif;PKC kinase substrate motif;WW domain binding motif									0.999884	1.50208e-27	148.57	125.15	148.57	-0.58598	259860000	233330000	26530000	286	2.57172	-3.29279	Q3UUE0;E9PYB0	286;286	Q3UUE0	Q3UUE0		Ahnak2	HSSSEASEHRETRDMSPTSTDTEVHRTADRQ	UID359
-3.7465	-4.09935	-4.08988	-3.68681	S	2			___1	+	14-3-3 domain binding motif;Calmodulin-dependent protein kinase II substrate motif;G protein-coupled receptor kinase 1 substrate motif;MAPKAPK1 kinase substrate motif;PKA kinase substrate motif;PKC kinase substrate motif	+	CST;HTP							1	2.08758e-211	183.45	159.18	183.45	-0.20146	1346100000	1294300000	51803000	136	4.31101	-3.90564	E9Q616;Q8BRB8	136;136	E9Q616	E9Q616		Ahnak	DYQRIYTTKIKPRLRSEDGVEGDLGETQSRT	UID406	KIKPRLRsEDGVEGD
-3.238	-4.21646	-2.54305	-5.39023	S	2			___1	+	PKA kinase substrate motif;PKC kinase substrate motif	+	HTP							0.844886	3.06782e-46	99.413	53.497	66.56	-0.27763	31605000	29702000	1903200	501	2.07703	-3.84694	G5E8Y6;E9QP49;Q99MS7-4;Q99MS7-5;Q99MS7-3;Q99MS7-2;Q99MS7	501;1445;486;498;601;604;1443	G5E8Y6	G5E8Y6	EH domain-binding protein 1-like protein 1	Ehbp1l1	GVGASGGVSGVRLRRSSVNGEAGPVPPPRAH	UID441	GGVRLRRssVNGEAG
-1.52492	NaN	-5.01112	-4.19461	S	4			___1		14-3-3 domain binding motif;Akt kinase substrate motif;Calmodulin-dependent protein kinase II substrate motif;Casein kinase II substrate motif;G protein-coupled receptor kinase 1 substrate motif;MAPKAPK1 kinase substrate motif;PKA kinase substrate motif;PKC kinase substrate motif	+	CST;HTP							1	2.03544e-67	135.09	106.46	50.608	-0.93295	36982000	33871000	3110900	650	1.11478	-3.57688	Q80TU6;F6RJ39;Q9JIX8-4;Q9JIX8	650;656;670;710	Q80TU6	Q80TU6	Apoptotic chromatin condensation inducer in the nucleus	Acin1	EKAPTFSASVRGRHLSHPEPEQQHVIQRLQP	UID450	SVRGRHLsHPEPEQQ
-4.55243	-3.75413	NaN	-6.46256	S	2			___1	+	DNA dependent Protein kinase substrate motif;ERK1,2 kinase substrate motif;G protein-coupled receptor kinase 1 substrate motif;GSK-3, ERK1, ERK2, CDK5 substrate motif;MAPKAPK2 kinase substrate motif;WW domain binding motif	+	HTP							0.998392	2.4394e-31	114.72	71.041	61.212	0.25088	132350000	125450000	6895400	38	1.59142	-4.92304	G3UZQ1;Q0VGT5;Q3U1Z5	38;38;38	G3UZQ1	G3UZQ1	G-protein-signaling modulator 3	Gpsm3	PPVNATARPWRSAPPSPPPPGTRHTD_____	UID494	PWRsAPPsPPPPGtR
-4.38236	-7.9357	-2.45791	-5.25749	S	2			___1	+	Casein kinase II substrate motif;G protein-coupled receptor kinase 1 substrate motif	+	HTP							0.863649	1.61495e-32	93.51	53.444	93.51	0.19085	439690000	433560000	6128100	2	1.66301	-5.00836	P43274	2	P43274	P43274	Histone H1.4	Hist1h1e	______________MSETAPAAPAAPAPAEK	UID599	______MsEtAPAAP
-2.84467	-2.16566	NaN	-4.84108	S	2			___1		Casein kinase II substrate motif;DNA dependent Protein kinase substrate motif;ERK1,2 kinase substrate motif;G protein-coupled receptor kinase 1 substrate motif;GSK3 kinase substrate motif;GSK-3, ERK1, ERK2, CDK5 substrate motif;WW domain binding motif	+	HTP							0.997117	7.4415e-102	175.48	118.93	175.48	1.0955	90544000	82882000	7662400	11	1.26036	-3.2838	Q80US6;Q545E8;P43346	11;11;11	Q80US6	Q80US6	Deoxycytidine kinase	Dck	_____MATPPKRFCPSPSTSSEGTRIKKISI	UID604	PPKRFCPsPstssEG
-3.41855	-5.38848	NaN	-2.99183	S	2			___1	+	BARD1 BRCT domain binding motif;Casein kinase II substrate motif;G protein-coupled receptor kinase 1 substrate motif	+	CST;HTP							0.999791	1.7027e-29	95.631	85.944	95.631	-0.81741	60295000	57382000	2913400	362	1.47543	-3.93295	P49586	362	P49586	P49586	Choline-phosphate cytidylyltransferase A	Pcyt1a	SPASLSRCRAVTCDISEDEED__________	UID624	RAVtCDIsEDEED__
-4.98069	NaN	-5.54854	-6.05055	S	2			___1	+	14-3-3 domain binding motif;Calmodulin-dependent protein kinase II substrate motif;Calmodulin-dependent protein kinase IV substrate motif;Casein kinase II substrate motif;Chk1 kinase substrate motif;PKA kinase substrate motif;PKC kinase substrate motif;ZIP kinase substrate motif	+	CST;HTP;LTP	+	molecular association, regulation; intracellular localization	cell cycle regulation; cell differentiation, induced; transcription, induced; transcription, altered	HDAC11(DISRUPTS); CBX1(DISRUPTS); EHMT2(DISRUPTS)			1	1.38977e-38	111.03	111.03	95.498	0.7542	88803000	86200000	2603500	473	2.50693	-5.52659	Q5EBP9;Q62318-2;Q62318;Q3UDN8	473;473;473;270	Q5EBP9	Q5EBP9	Transcription intermediary factor 1-beta	Trim28	YSSAEPHVSGMKRSRSGEGEVSGLLRKVPRV	UID816	SGMkRsRsGEGEVSG	PKCD;MSK1	Q05655;O75582
NaN	-2.42005	-3.86313	-4.33055	S	2			___1	+	BARD1 BRCT domain binding motif;Casein kinase II substrate motif;PKA kinase substrate motif	+	CST;HTP							1	0	162.38	150.77	162.38	-0.28012	57743000	51452000	6290900	659	1.59498	-3.53791	Q5XJE5	659	Q5XJE5	Q5XJE5	RNA polymerase-associated protein LEO1	Leo1	EDDDKANKKHKKYVISDEEEEEDD_______	UID831	KHKKyVIsDEEEEED
-2.00312	-4.53496	-4.69735	-4.95801	S	2			___1	+	b-Adrenergic Receptor kinase substrate motif;Casein kinase I substrate motif	+	CST;HTP							1	0	347.51	328.78	330.24	0.41251	3034200000	2941100000	93088000	214	2.01027	-4.04836	Q62422	214	Q62422	Q62422	Osteoclast-stimulating factor 1	Ostf1	ARTLSNAEDYLDDEDSD______________	UID836	DYLDDEDsD______
-1.90644	NaN	-3.43653	-4.58066	S	3			___1		Casein kinase I substrate motif;ERK1,2 kinase substrate motif;Growth associated histone HI kinase substrate motif;GSK-3, ERK1, ERK2, CDK5 substrate motif;PKA kinase substrate motif;PKC kinase substrate motif;WW domain binding motif	+	HTP							1	0	82.529	65.094	59.68	0.046738	45743000	40799000	4944000	146	1.29493	-3.30788	Q673H1	146	Q673H1	Q673H1	Tumor suppressor candidate gene 1 protein homolog	Tusc1	TNRKARGHGREEEPGSPRALRARLEKLEVMY	UID844	GREEEPGsPRALRAR
NaN	-3.92423	-3.69746	-3.00648	S	3			___1	+	b-Adrenergic Receptor kinase substrate motif;Casein kinase I substrate motif;Casein kinase II substrate motif;Pyruvate dehydrogenase kinase substrate motif	+	CST;HTP							1	0	128.38	115.19	128.38	0.46618	116570000	108160000	8405100	155	2.22079	-3.54272	Q8JZX4	155	Q8JZX4	Q8JZX4	Splicing factor 45	Rbm17	DRHEASGFSRRPDPDSDEDEDYERERRKRSM	UID957	SRRPDPDsDEDEDyE
NaN	-4.86994	-3.36039	-2.47089	T	3			___1	+	Calmodulin-dependent protein kinase II substrate motif;G protein-coupled receptor kinase 1 substrate motif;GSK-3, ERK1, ERK2, CDK5 substrate motif;PAK2 kinase substrate motif;Pim1 kinase substrate sequence;PKA kinase substrate motif;PKC kinase substrate motif;WW domain binding motif	+	CST;HTP;LTP	+		cell motility, altered; cytoskeletal reorganization				0.998997	1.05045e-56	98.002	72.179	95.51	0.50457	286170000	260530000	25641000	418	1.43842	-3.56708	Q3U9K3;Q3U232;Q3U1N0;Q3T9L1;O89053	418;418;418;418;418	Q3U9K3	Q3U9K3	Coronin;Coronin-1A	Coro1a	ELRVNRGLDSARRRATPEPSGTPSSDTVSRL	UID1101	DsARRRAtPEPsGtP	CDK5	P49615
-2.38805	NaN	-3.65694	-3.24305	T	3			___1	+	Casein kinase I substrate motif;Casein kinase II substrate motif;ERK1,2 kinase substrate motif;G protein-coupled receptor kinase 1 substrate motif;Growth associated histone HI kinase substrate motif;GSK3, Erk1, Erk2 and CDK5 kinase motif;GSK-3, ERK1, ERK2, CDK5 substrate motif;WW domain binding motif	+	HTP							0.999926	2.84768e-56	75.893	67.419	65.736	1.3085	69392000	66922000	2469500	425	1.84615	-3.09601	Q4U108;Q3U5V4;Q3UV15;Q3ULT8;Q3UG25;Q4U105;Q9WTK5	425;331;425;425;425;425;425	Q4U108	Q4U108	Nuclear factor NF-kappa-B p100 subunit;Nuclear factor NF-kappa-B p52 subunit	Nfkb2	SRRDTDAGEGAEEPRTPPEAPQGEPQALDTL	UID1140	EGAEEPRtPPEAPQG
-4.03056	NaN	-4.39189	-4.24113	Y	3			___1	+	TC-PTP phosphatase substrate motif	+	CST;HTP;LTP	+	molecular association, regulation; protein conformation; phosphorylation; enzymatic activity, induced	transcription, altered	PKCZ(INDUCES)			0.999976	5.09687e-26	120.53	102.86	92.38	-0.49381	108960000	86412000	22553000	182	3.21069	-4.2212	B2KF34;B2KF35;Q5U421;P47811-2;P47811-4;P47811-3;P47811	182;182;182;182;105;182;182	B2KF34	B2KF34	Mitogen-activated protein kinase;Mitogen-activated protein kinase 14	Mapk14	LDFGLARHTDDEMTGYVATRWYRAPEIMLNW	UID1185	tDDEMtGyVAtRWYR	Abl;P38A;MKK6	P00519;Q16539;P52564
-3.80652	-4.51375	-4.05409	NaN	S	2			___2	+	G protein-coupled receptor kinase 1 substrate motif;GSK3 kinase substrate motif	+	CST;HTP							0.805579	9.25642e-42	88.565	67.107	86.575	0.57058	202020000	190300000	11714000	213	2.59968	-4.12479	E9Q616;Q8BRB8;Q3UYW8	213;213;32	E9Q616	E9Q616		Ahnak	VETQPGKTVIRLPSGSGPASPTTGSAVDIRA	UID1602	VIRLPsGsGPAsPtt
-3.80652	-4.38269	-4.05409	NaN	S	3			___2	+	Casein kinase II substrate motif;ERK1,2 kinase substrate motif;GSK-3, ERK1, ERK2, CDK5 substrate motif;MAPKAPK2 kinase substrate motif;WW domain binding motif	+	CST;HTP							0.998475	7.08388e-114	126.18	106.2	126.18	-0.14225	320950000	302480000	18468000	217	2.77787	-4.0811	E9Q616;Q8BRB8;Q3UYW8	217;217;36	E9Q616	E9Q616		Ahnak	PGKTVIRLPSGSGPASPTTGSAVDIRAGAIS	UID1603	PsGsGPAsPttGsAV	ERK2	P63085
NaN	-2.97347	-3.84961	-3.64182	S	3			___2	+	b-Adrenergic Receptor kinase substrate motif;ERK1,2 kinase substrate motif;G protein-coupled receptor kinase 1 substrate motif;GSK3 kinase substrate motif;GSK-3, ERK1, ERK2, CDK5 substrate motif;WW domain binding motif	+	CST;HTP							0.99597	0.000211436	50.079	31.247	46.131	-0.6269	18370000	16274000	2096100	21	2.24472	-3.4883	E9QAJ7;Q8CBV1;P97360	21;22;22	E9QAJ7	E9QAJ7	Transcription factor ETV6	Etv6	AQSSIKERISYTPPESPVASHRSSTPLHVHT	UID1626	IsytPPEsPVASHRS
-5.25006	NaN	-4.25807	-3.2105	S	3			___2	+	ERK1,2 kinase substrate motif;GSK-3, ERK1, ERK2, CDK5 substrate motif;MAPKAPK2 kinase substrate motif;MDC1 BRCT domain binding motif;Plk1 PBD domain binding motif;WW domain binding motif	+	HTP							0.782083	1.46422e-214	186.42	137.42	48.883	-0.37972	497280000	477220000	20064000	440	1.72699	-4.23954	Q6PGG2-2;Q6PGG2	440;440	Q6PGG2-2	Q6PGG2-2	GEM-interacting protein	Gmip	VGGGSESRSLDSPTSSPGAGARRLVKASSTG	UID2067	sLDsPtssPGAGARR
NaN	-2.67687	-0.312366	4.39903	S	3			___2		Casein kinase II substrate motif;ERK1,2 kinase substrate motif;GSK-3, ERK1, ERK2, CDK5 substrate motif;MAPKAPK2 kinase substrate motif;WW domain binding motif	+	CST;HTP							0.993103	0	138.84	131.93	138.84	-1.0469	1917600000	925180000	992410000	79	0.0745713	0.469932	Q8CIJ3;Q8JZQ9	79;79	Q8CIJ3	Q8CIJ3	Eukaryotic translation initiation factor 3 subunit B	Eif3b	PAAQSEEETATSPAASPTPQSAERSPSQEPS	UID2150	tAtsPAAsPtPQsAE

## Sheet: N_100
Ratio H/L normalized 1	Ratio H/L normalized 2	Ratio H/L normalized 3	Ratio H/L normalized 4	C: Amino acid	C: Charge	C: Reverse	C: Potential contaminant	C: Multiplicity	C: T-test Significant N100	C: Motifs	C: Known site	C: Origin	C: Regulatory site	C: Regulatory site function	C: Regulatory site process	C: Regulatory site protInteract	C: Regulatory site otherInteract	C: Regulatory site notes	N: Localization prob	N: PEP	N: Score	N: Delta score	N: Score for localization	N: Mass error [ppm]	N: Intensity	N: Intensity L	N: Intensity H	N: Position	N: -Log T-test p-value N100	N: T-test Difference N100	T: Proteins	T: Positions within proteins	T: Leading proteins	T: Protein	T: Protein names	T: Gene names	T: Sequence window	T: Unique identifier	T: PhosphoSitePlus window	T: PhosphoSitePlus kinase	T: PhosphoSitePlus kinase uniprot
-4.42765	-1.64507	-3.25608	-6.08892	S	2			___1	+	ERK1,2 kinase substrate motif;GSK-3, ERK1, ERK2, CDK5 substrate motif;WW domain binding motif	+	HTP							0.999121	1.23e-121	141.89	121.86	77.062	-0.13139	81662000	69693000	11970000	181	1.58328	-3.85443	A0A087WNV1;A0A087WSR7;A0A087WR52;Q8K2K6-3;Q8K2K6-2;Q8K2K6-1;Q8K2K6;A0A087WRL1	181;181;178;181;181;181;181;112	A0A087WNV1	A0A087WNV1	Arf-GAP domain and FG repeat-containing protein 1	Agfg1	ESAPALHLNKGTPSQSPVVGRSQGQQQEKKQ	UID10	NkGtPsQsPVVGRSQ
NaN	-1.42213	-1.12605	-1.33428	S	2			___1	+	14-3-3 domain binding motif;Calmodulin-dependent protein kinase II alpha substrate motif;Calmodulin-dependent protein kinase II substrate motif;Calmodulin-dependent protein kinase IV substrate motif;Casein kinase II substrate motif;Chk1 kinase substrate motif;PKA kinase substrate motif;PKC kinase substrate motif	+	CST;HTP							0.999384	7.71e-217	158.58	126.26	158.58	-0.38279	21003000	15143000	5860700	248	2.34	-1.29415	A0A0G2JDC3;E9Q2V5;Q3UTZ3	248;517;517	A0A0G2JDC3	A0A0G2JDC3	Uncharacterized protein C7orf43 homolog	BC037034	RDLVERHQASLGRSQSFSHQQPSRSHLMRSG	UID66	ASLGRsQsFSHQQPs
-0.243967	-1.03827	-0.606781	-0.358768	S	2			___1	+	14-3-3 domain binding motif;Akt kinase substrate motif;Calmodulin-dependent protein kinase II substrate motif;ERK1,2 kinase substrate motif;GSK-3, ERK1, ERK2, CDK5 substrate motif;MAPKAPK1 kinase substrate motif;MDC1 BRCT domain binding motif;PKA kinase substrate motif;PKC kinase substrate motif;Plk1 PBD domain binding motif;WW domain binding motif;ZIP kinase substrate motif	+	CST;HTP							0.987784	7.82e-14	80.318	52.454	80.318	0.65188	74394000	39210000	35184000	16	1.30511	-0.561948	D6RJ71;D6RCV6;A0A0G2JEV0;A0A0G2JGI2;A0A0G2JEV2;O35216	16;16;16;16;16;16	D6RJ71	D6RJ71	Histone H3-like centromeric protein A	Cenpa	MGPRRKPQTPRRRPSSPAPGPSRQSSSVGVG	UID79	TPRRRPssPAPGPSR
-1.08954	NaN	-1.2057	-1.21531	S	3			___1	+	Casein kinase I substrate motif;Casein kinase II substrate motif	+	CST;HTP;LTP	+	enzymatic activity, induced					1	1.16e-24	94.632	87.439	45.423	0.26356	9509400	6004700	3504700	260	2.92419	-1.17018	Q3UXH8;A0A0R4J008;P70288;Q3URA2	260;422;422;30	Q3UXH8	Q3UXH8	Histone deacetylase 2	Hdac2	SIRASDKRIACDEEFSDSEDEGEGGRRNVAD	UID123	IACDEEFsDsEDEGE
0.77989	NaN	0.426533	0.44869	S	2			___1	+	b-Adrenergic Receptor kinase substrate motif;Casein kinase II substrate motif;G protein-coupled receptor kinase 1 substrate motif;Pyruvate dehydrogenase kinase substrate motif	+	HTP							1	0	189.86	156.17	120.53	-0.14868	20344000	5481300	14862000	52	1.39444	0.551704	A0A0R4J1F2;Q3U4P5;Q61144-2;Q61144	52;52;52;52	A0A0R4J1F2	A0A0R4J1F2	Presenilin;Presenilin-2;Presenilin-2 NTF subunit;Presenilin-2 CTF subunit	Psen2	GPEDGESTAQWRTQESEEDCEEDPDRYACSG	UID167	AQWRtQEsEEDCEED
-0.22265	NaN	-0.143421	-0.315379	S	3			___1	+	Cdc2 kinase substrate motif;CDK kinase substrate motif;CDK1,2,4,6 kinase substrate motif;ERK1, ERK2, SAPK, CDK5 and GSK3 kinase substrate motif;ERK1,2 kinase substrate motif;G protein-coupled receptor kinase 1 substrate motif;Growth associated histone HI kinase substrate motif;GSK-3, ERK1, ERK2, CDK5 substrate motif;WW domain binding motif	+	CST;HTP							0.919431	7.83e-07	55.588	47.784	41.491	0.053711	44886000	20782000	24104000	1021	1.34995	-0.22715	A2AB60;Q9JL26-2;Q9JL26;G3UWI1;Q3TY82	1021;995;1021;78;599	A2AB60	A2AB60	Formin-like protein 1	Fmnl1	AAADTSGREEPPTPKSPPKARRQQMDLISEL	UID321	EEPPtPKsPPKARRQ
-0.533368	NaN	-0.254307	-0.352142	S	2			___1	+	14-3-3 domain binding motif;Akt kinase substrate motif;Calmodulin-dependent protein kinase II substrate motif;Casein kinase II substrate motif;MAPKAPK1 kinase substrate motif;PKA kinase substrate motif;PKC kinase substrate motif	+	CST;HTP							0.96558	2.86e-41	108.63	84.444	108.63	0.86146	19643000	10412000	9231100	10	1.36342	-0.379939	A2AUE1;G5E8T0;P60904;Q921J3	10;10;10;10	A2AUE1	A2AUE1	DnaJ homolog subfamily C member 5	Dnajc5	______MADQRQRSLSTSGESLYHVLGLDKN	UID365	DQRQRsLstsGEsLy
-0.692152	-0.300839	-0.71416	-1.05685	S	2			___1	+	Casein kinase II substrate motif;ERK1,2 kinase substrate motif;G protein-coupled receptor kinase 1 substrate motif;GSK-3, ERK1, ERK2, CDK5 substrate motif;PKA kinase substrate motif;PKC kinase substrate motif;WW domain binding motif	+	HTP							0.996336	1.15e-42	113.69	81.272	79.659	-0.47068	500860000	100900000	399950000	645	1.68096	-0.691001	A2AVJ7;Q99PL5;Q99PL5-7;Q99PL5-6;Q99PL5-5;Q99PL5-4;Q99PL5-3;Q99PL5-2;Q99PL5-8;Q99PL5-9	645;786;324;324;342;585;645;786;274;228	A2AVJ7	A2AVJ7	Ribosome-binding protein 1	Rrbp1	KKAEGAPNQGKKKDGSPSQAKKVDAAANQGK	UID367	QGKKKDGsPSQAKKV
-0.548923	NaN	-0.696167	-0.890145	S	2			___1	+	ERK1,2 kinase substrate motif;G protein-coupled receptor kinase 1 substrate motif;GSK3 kinase substrate motif;GSK-3, ERK1, ERK2, CDK5 substrate motif;PKA kinase substrate motif;PKC kinase substrate motif;WW domain binding motif	+	HTP							0.999907	3.01e-68	122.77	97.975	92.866	0.32848	18071000	9784300	8286800	326	1.72739	-0.711745	B1AZ46;Q3UKP6;Q8BKX1-3;Q8BKX1-2;Q8BKX1	326;326;326;326;326	B1AZ46	B1AZ46	Brain-specific angiogenesis inhibitor 1-associated protein 2	Baiap2	YNPWADRKAAQPKSLSPPQSQSKLSDSYSNT	UID432	AAQPKsLsPPQSQSK
-0.488977	-0.556712	-0.84918	-0.212885	S	3			___1	+	Casein kinase II substrate motif;ERK1,2 kinase substrate motif;G protein-coupled receptor kinase 1 substrate motif;GSK-3, ERK1, ERK2, CDK5 substrate motif;WW domain binding motif	+	HTP	+		transcription, inhibited				1	1.41e-06	69.981	62.359	69.981	0.66271	3701900	2269300	1432700	116	1.56222	-0.526939	B5B2P6;B5B2Q2;B5B2P7;Q60591-4;Q60591-2;Q60591;Q6P3F6;A2AQC8;B5B2R5;B5B2Q8;B5B2Q9	116;116;136;136;136;136;136;116;136;116;136	B5B2P6	B5B2P6	Nuclear factor of activated T-cells, cytoplasmic 2	Nfatc2	LMQAGGALRGRDAGLSPEQPALALAGVAASP	UID478	RGRDAGLsPEQPALA
NaN	-1.06025	-2.1634	-2.34946	S	2			___1	+	14-3-3 domain binding motif;Calmodulin-dependent protein kinase II substrate motif;Phosphorylase kinase substrate motif;PKA kinase substrate motif;PKC kinase substrate motif	+	HTP							0.998684	0.00863014	73.196	36.122	69.375	-0.30868	42057000	32640000	9417200	102	1.35811	-1.8577	Q3UBL3;Q3UAH6;Q3TPY5;Q3TMI0;Q6AXD3;B7ZCU4;B7ZCU3;Q3TJR5;Q3TJ64;B7ZCU0;J3QNK8;Q8CBW3-2;Q8CBW3-4;Q8CBW3-3;Q8CBW3;B7ZCU2;B7ZCU5;Q8CBW3-5	102;226;226;226;226;231;231;226;226;231;231;226;226;226;231;231;231;226	Q3UBL3	Q3UBL3	Abl interactor 1	Abi1	SPARLGSQHSPGRTASLNQRPRTHSGSSGGS	UID491	HsPGRtAsLNQRPRT
-4.24291	-2.28398	-3.56861	NaN	S	3			___1	+	14-3-3 domain binding motif;Akt kinase substrate motif;AMP-activated protein kinase 2 substrate motif;Calmodulin-dependent protein kinase II substrate motif;DNA dependent Protein kinase substrate motif;ERK1,2 kinase substrate motif;GSK-3, ERK1, ERK2, CDK5 substrate motif;MAPKAPK1 kinase substrate motif;PKA kinase substrate motif;PKC kinase substrate motif;WW domain binding motif	+	CST;HTP							0.999348	0.00217481	64.64	43.176	62.408	2.1787	25229000	21913000	3315800	440	1.55383	-3.36517	B7ZMR0;Q76LS9-2;Q76LS9;Q91VW2;Q6IS37;Q76LS9-3	440;431;440;76;106;271	B7ZMR0	B7ZMR0	Protein FAM63A	Fam63a	YQQQQAVQPVRTRAPSPQGRGATSGRPAGER	UID494	PVRtRAPsPQGRGAT
NaN	1.36177	0.764516	1.50498	S	2			___1	+	ERK1,2 kinase substrate motif;GSK-3, ERK1, ERK2, CDK5 substrate motif;WW domain binding motif	+	HTP							1	9.79e-22	104.95	88.735	100.92	-0.17651	21991000	7294100	14697000	337	1.47693	1.21042	B9EI26;Q8BYW1-2;Q8BYW1-3;Q8BYW1	337;274;337;363	B9EI26	B9EI26	Rho GTPase-activating protein 25	Arhgap25	RDHEVLFPKSKDAPISPPAQKNDAKKAPVPR	UID518	KSKDAPIsPPAQKND
0.658646	0.662297	0.476848	0.0529723	S	2			___1	+	Casein kinase I substrate motif;Casein kinase II substrate motif;ERK1,2 kinase substrate motif;GSK-3, ERK1, ERK2, CDK5 substrate motif;WW domain binding motif	+	CST;HTP							0.998277	0	188.1	163.54	188.1	0.56287	125000000	48724000	76275000	1739	1.31666	0.462691	Q80Y35;E9Q7G0;Q91W16;Q3UNM2;F6ZQA3	1739;1739;144;386;386	Q80Y35	Q80Y35		Numa1	PRTQPDGTSVPGEPASPISQRLPPKVESLES	UID731	sVPGEPAsPIsQRLP
NaN	-0.969	-1.05379	-1.12221	S	2			___1	+	ERK1,2 kinase substrate motif;GSK-3, ERK1, ERK2, CDK5 substrate motif;WW domain binding motif	+	HTP							0.999968	1.71e-168	146.79	106.07	136.3	0.20049	54487000	37424000	17063000	1010	2.74913	-1.04833	E9QMJ1;H3BL41;H3BJY2;E9QN63;Q9QWY8-4;Q9QWY8-3;Q9QWY8;Q3TXY1;H3BKD4;Q3UJA5;H3BKE6;E9QMI7;Q9QWY8-2	1010;1022;1042;1045;1030;1033;1045;31;973;985;985;988;988	E9QMJ1	E9QMJ1	Arf-GAP with SH3 domain, ANK repeat and PH domain-containing protein 1	Asap1	QPPSEVTQRSHTGDLSPNVQSRDAIQKQASE	UID743	RSHtGDLsPNVQsRD
NaN	0.588517	0.28404	0.621055	S	2			___1	+	PKA kinase substrate motif;PKC kinase substrate motif	+	HTP							0.948224	5.24e-15	98.156	77.299	86.014	-0.17821	19584000	9166700	10417000	1445	1.36187	0.497871	E9QP49;Q99MS7-3;Q99MS7-2;Q99MS7;G5E8Y6;Q99MS7-4;Q99MS7-5	1445;601;604;1443;501;486;498	E9QP49	E9QP49	EH domain-binding protein 1-like protein 1	Ehbp1l1	GVGASGGVSGVRLRRSSVNGEAGPVPPPRAH	UID748	GGVRLRRssVNGEAG
NaN	-1.88119	-2.16378	-2.70134	S	2			___1	+	Cdc2 kinase substrate motif;CDK kinase substrate motif;CDK1,2,4,6 kinase substrate motif;ERK1,2 kinase substrate motif;G protein-coupled receptor kinase 1 substrate motif;Growth associated histone HI kinase substrate motif;GSK-3, ERK1, ERK2, CDK5 substrate motif;PKA kinase substrate motif;PKC kinase substrate motif;WW domain binding motif	+	CST;HTP							1	1.35e-189	151.16	101.7	151.16	-0.50322	53901000	42906000	10996000	66	1.94889	-2.24877	Q91ZA5;Q8BIX0;Q3UVR0;Q7M739;F6ZDS4	66;166;716;2067;2141	Q91ZA5	Q91ZA5	Nucleoprotein TPR	Tpr	QPTSASERQTPQAPQSPRRPPHPLPPRLTIH	UID790	QtPQAPQsPRRPPHP
0.316957	NaN	0.356595	0.153287	S	2			___1	+	Casein kinase I substrate motif;ERK1,2 kinase substrate motif;GSK-3, ERK1, ERK2, CDK5 substrate motif;WW domain binding motif	+	CST;HTP							1	9.25e-123	121.13	79.421	121.13	-1.0255	36500000	15060000	21440000	102	1.32443	0.275613	O88508;G3UZU0;G3UY43;G3UX07;Q3TYD7;G3UXY2	102;28;28;102;102;28	O88508	O88508	DNA (cytosine-5)-methyltransferase 3A	Dnmt3a	NGDLEKRSEPQPEEGSPAAGQKGGAPAEGEG	UID936	EPQPEEGsPAAGQKG
1.90315	NaN	2.36482	0.984115	S	2			___1	+	Casein kinase I substrate motif;Casein kinase II substrate motif;MAPKAPK2 kinase substrate motif									0.929722	0.019305	63.816	36.335	63.816	-3.6666	11463000	2546100	8916800	1646	1.30318	1.7507	P40201	1646	P40201	P40201	Chromodomain-helicase-DNA-binding protein 1	Chd1	DHRSHSDHRMHSDHRSSSEHTHHKSSRDYRY	UID1013
-0.536252	-0.296279	-0.490578	-0.439676	S	3			___1	+	b-Adrenergic Receptor kinase substrate motif;ERK1,2 kinase substrate motif;G protein-coupled receptor kinase 1 substrate motif;Growth associated histone HI kinase substrate motif;GSK-3, ERK1, ERK2, CDK5 substrate motif;PKA kinase substrate motif;PKC kinase substrate motif;WW domain binding motif	+	CST;HTP							0.815284	6.04e-11	85.937	72.763	85.937	0.62232	14991000	8105000	6886100	275	2.46174	-0.440696	Q3TG37;P70441	275;275	Q3TG37	Q3TG37	Na(+)/H(+) exchange regulatory cofactor NHE-RF;Na(+)/H(+) exchange regulatory cofactor NHE-RF1	Slc9a3r1	QKESSREALVEPASESPRPALARSASSDTSE	UID1092	LVEPAsEsPRPALAR
NaN	-0.32648	-0.358713	-0.490679	S	2			___1	+	Casein kinase II substrate motif;ERK1,2 kinase substrate motif;Growth associated histone HI kinase substrate motif;GSK-3, ERK1, ERK2, CDK5 substrate motif;MDC1 BRCT domain binding motif;PKA kinase substrate motif;PKC kinase substrate motif;Plk1 PBD domain binding motif;WW domain binding motif	+	HTP							0.966032	6.73e-245	164.22	141.15	123.26	-0.0687	24428000	13781000	10648000	332	1.79509	-0.391957	Q05D13;Q80YA4;Q7TQE6	332;218;332	Q05D13	Q05D13	Macoilin	Tmem57	ASSKNYKNASGVVNSSPRSHSATNGSIPSSS	UID1133	ASGVVNssPRSHSAT
-1.63742	-1.61847	-2.10476	-4.6712	S	2			___1	+	DNA dependent Protein kinase substrate motif;ERK1,2 kinase substrate motif;G protein-coupled receptor kinase 1 substrate motif;GSK-3, ERK1, ERK2, CDK5 substrate motif;MAPKAPK2 kinase substrate motif;WW domain binding motif	+	HTP							1	7.03e-104	132.14	113.57	132.14	0.037162	79151000	52182000	26970000	38	1.38363	-2.50796	Q0VGT5;Q3U1Z5;G3UZQ1	38;38;38	Q0VGT5	Q0VGT5	G-protein-signaling modulator 3	Gpsm3	PPVNATARPWRSAPPSPPPPGTRHTALGPRS	UID1150	PWRsAPPsPPPPGtR
NaN	-1.31807	-0.958757	-0.990567	S	2			___1	+	14-3-3 domain binding motif;Calmodulin-dependent protein kinase II substrate motif;Casein kinase II substrate motif;G protein-coupled receptor kinase 1 substrate motif;PKA kinase substrate motif;PKC kinase substrate motif	+	HTP							0.944198	0	227.57	181.41	91.307	-0.060626	22940000	15576000	7363300	462	1.96116	-1.08913	Q2TBE6	462	Q2TBE6	Q2TBE6	Phosphatidylinositol 4-kinase type 2-alpha	Pi4k2a	PPVIVETARSHQRSASESYTQSFQSRKPFFS	UID1165	RSHQRsAsEsytQsF
0.346985	NaN	0.312201	0.408821	S	3			___1	+	14-3-3 domain binding motif;Calmodulin-dependent protein kinase II substrate motif;ERK1,2 kinase substrate motif;G protein-coupled receptor kinase 1 substrate motif;GSK-3, ERK1, ERK2, CDK5 substrate motif;MAPKAPK2 kinase substrate motif;PKA kinase substrate motif;PKC kinase substrate motif;WW domain binding motif	+	CST;HTP							0.845017	0.00237095	43.813	33.562	43.813	-0.41299	2957600	1215900	1741700	174	2.20483	0.356002	Q8BKL0;Q3TWW8	174;303	Q8BKL0	Q8BKL0	Serine/arginine-rich splicing factor 6	Srsf6	DIKSKSRSRSQSRSHSPLPAPPSKARSMSPP	UID1251	RsQsRsHsPLPAPPs
-0.0855426	-0.557136	-0.586558	-0.633882	S	3			___1	+	Casein kinase I substrate motif;ERK1,2 kinase substrate motif;Growth associated histone HI kinase substrate motif;GSK-3, ERK1, ERK2, CDK5 substrate motif;PKA kinase substrate motif;PKC kinase substrate motif;WW domain binding motif	+	HTP							1	0.00086996	53.995	43.165	53.995	-0.56193	24645000	13895000	10751000	146	1.44885	-0.46578	Q673H1	146	Q673H1	Q673H1	Tumor suppressor candidate gene 1 protein homolog	Tusc1	TNRKARGHGREEEPGSPRALRARLEKLEVMY	UID1429	GREEEPGsPRALRAR
NaN	-1.26805	-1.87334	-1.99183	S	2			___1	+	Casein kinase II substrate motif;G protein-coupled receptor kinase 1 substrate motif;Phosphorylase kinase substrate motif;PKA kinase substrate motif;PKC kinase substrate motif	+	HTP							0.998849	3.86e-102	132.39	76.482	132.39	0.068168	13869000	10193000	3676800	60	1.77652	-1.71108	Q80WQ6	60	Q80WQ6	Q80WQ6	Inactive rhomboid protein 2	Rhbdf2	MLPERRKNPAYLKSVSLQEPRGRWQEGAEKR	UID1485	PAYLKSVsLQEPRGR
0.821057	1.55778	2.30042	1.34426	S	2			___1	+	Casein kinase II substrate motif;G protein-coupled receptor kinase 1 substrate motif;GSK3 kinase substrate motif;Pyruvate dehydrogenase kinase substrate motif	+	HTP							0.920404	1.56e-23	102.87	80.725	61.65	0.81421	5836400	1373600	4462800	377	1.79093	1.50588	Q91W39;B7ZC23;Q69ZE0;Q8BX12	377;97;166;220	Q91W39	Q91W39	Nuclear receptor coactivator 5	Ncoa5	KIINYLRERKERLLRSSADSLPGPISRQPLG	UID1689	RKERLLRssADsLPG
0.168899	0.294077	0.347666	NaN	S	2			___1	+	Casein kinase I substrate motif	+	CST;HTP							1	1.29e-13	78.202	66.122	40.962	0.81692	8908000	4392400	4515600	122	1.43959	0.270214	Q9JKP8	122	Q9JKP8	Q9JKP8	Chromatin accessibility complex protein 1	Chrac1	LKEKREEEEDNEDDGSDLGEALA________	UID1773	EDNEDDGsDLGEALA
-0.72342	NaN	-0.580289	-0.519342	T	3			___1	+		+	CST;HTP							1	0.00168988	57.136	37.741	45.864	-1.2816	6580900	3858500	2722400	31	2.01047	-0.607683	P62774	31	P62774	P62774	Myotrophin	Mtpn	DEVKDYVAKGEDVNRTLEGGRKPLHYAADCG	UID1881	kGEDVNRtLEGGRKP
-0.986759	-0.468451	-1.068	NaN	T	2			___1	+	G protein-coupled receptor kinase 1 substrate motif;GSK-3, ERK1, ERK2, CDK5 substrate motif;WW domain binding motif	+	HTP							0.993333	0.00165369	74.46	42.452	74.46	-0.22031	4533800	3010700	1523000	272	1.33344	-0.84107	Q8R4R6	272	Q8R4R6	Q8R4R6	Nucleoporin NUP53	Nup35	SSPSLAFTTPIRTLGTPTQSGSTPRVSTMRP	UID1941	tPIRTLGtPtQSGSt
NaN	-0.265345	-0.584025	-0.474532	S	2			___2	+	G protein-coupled receptor kinase 1 substrate motif;GSK3 kinase substrate motif	+	HTP							1	7.03e-104	132.14	113.57	89.663	0.023781	56043000	34900000	21144000	34	1.37609	-0.441301	Q0VGT5;Q3U1Z5;G3UZQ1	34;34;34	Q0VGT5	Q0VGT5	G-protein-signaling modulator 3	Gpsm3	DQGWPPVNATARPWRSAPPSPPPPGTRHTAL	UID3114	ATARPWRsAPPsPPP
NaN	-0.265345	-0.584025	-0.474532	S	2			___2	+	DNA dependent Protein kinase substrate motif;ERK1,2 kinase substrate motif;G protein-coupled receptor kinase 1 substrate motif;GSK-3, ERK1, ERK2, CDK5 substrate motif;MAPKAPK2 kinase substrate motif;WW domain binding motif	+	HTP							1	7.03e-104	132.14	113.57	132.14	0.037162	79151000	52182000	26970000	38	1.37609	-0.441301	Q0VGT5;Q3U1Z5;G3UZQ1	38;38;38	Q0VGT5	Q0VGT5	G-protein-signaling modulator 3	Gpsm3	PPVNATARPWRSAPPSPPPPGTRHTALGPRS	UID3115	PWRsAPPsPPPPGtR
0.354791	0.70726	0.428035	NaN	S	3			___2	+	Casein kinase II substrate motif	+	CST;HTP							0.885134	2.87e-06	71.54	63.736	71.54	-1.5084	5053500	1940500	3113000	603	1.35951	0.496695	Q6P5B5;Q9WVR4	603;602	Q6P5B5	Q6P5B5	Fragile X mental retardation syndrome-related protein 2	Fxr2	NRSRRRRNRGNRTDGSISGDRQPVTVADYIS	UID3412	RGNRtDGsIsGDRQP
0.450802	NaN	0.625458	0.395502	S	2			___2	+	14-3-3 domain binding motif;Calmodulin-dependent protein kinase II substrate motif;Cdc2 kinase substrate motif;CDK kinase substrate motif;CDK1,2,4,6 kinase substrate motif;CLK1 kinase substrate motif;ERK1,2 kinase substrate motif;Growth associated histone HI kinase substrate motif;GSK-3, ERK1, ERK2, CDK5 substrate motif;PKA kinase substrate motif;PKC kinase substrate motif;WW domain binding motif…	+	HTP							1	0.0247733	44.367	27.748	44.367	0.11588	32383000	12592000	19791000	29	1.71274	0.490587	Q91W39;A2A5L3;B7ZC24	29;29;29	Q91W39	Q91W39	Nuclear receptor coactivator 5	Ncoa5	DPYSFGDSRDTRRDRSPIRGSPRREPRDGRN	UID3652	RDTRRDRsPIRGsPR
0.450802	NaN	0.625458	0.395502	S	2			___2	+	Cdc2 kinase substrate motif;CDK kinase substrate motif;CDK1,2,4,6 kinase substrate motif;ERK1,2 kinase substrate motif;Growth associated histone HI kinase substrate motif;GSK-3, ERK1, ERK2, CDK5 substrate motif;PKA kinase substrate motif;PKC kinase substrate motif;WW domain binding motif	+	HTP							1	0.0247733	44.367	27.748	44.367	0.11588	32383000	12592000	19791000	34	1.71274	0.490587	Q91W39;A2A5L3;B7ZC24	34;34;34	Q91W39	Q91W39	Nuclear receptor coactivator 5	Ncoa5	GDSRDTRRDRSPIRGSPRREPRDGRNGRDAR	UID3653	DRsPIRGsPRREPRD
NaN	-1.60542	-1.35675	-1.51973	T	2			___2	+	G protein-coupled receptor kinase 1 substrate motif;MAPKAPK2 kinase substrate motif;MDC1 BRCT domain binding motif;PKA kinase substrate motif;PKC kinase substrate motif;Plk1 PBD domain binding motif									0.991438	0.00346544	60.157	34.175	60.157	0.54799	10260000	7634800	2625000	346	2.62441	-1.49397	Q3TEJ5;Q05BY9;Q3T9S4;Q3U5E1;F8WIE5;Q69ZR2	346;346;346;346;346;346	Q3TEJ5	Q3TEJ5	E3 ubiquitin-protein ligase HECTD1	Hectd1	LFEGRKALPKSSAGSTGRIPGLRRLDSSGER	UID3820

## Sheet: 100_100
Ratio H/L normalized 1	Ratio H/L normalized 2	Ratio H/L normalized 3	Ratio H/L normalized 4	C: Amino acid	C: Charge	C: Reverse	C: Potential contaminant	C: Multiplicity	C: T-test Significant H/L	C: Motifs	C: Known site	C: Origin	C: Pfam domains	C: active site	C: binding site	C: calcium-binding region	C: chain	C: coiled-coil region	C: compositionally biased region	C: cross-link	C: disulfide bond	C: dna-binding region	C: domain	C: glycosylation site	C: helix	C: initiator methionine	C: intramembrane region	C: lipid moiety-binding region	C: metal ion-binding site	C: modified residue	C: mutagenesis site	C: non-consecutive residues	C: non-standard amino acid	C: non-terminal residue	C: nucleotide phosphate-binding region	C: peptide	C: propeptide	C: region of interest	C: repeat	C: sequence conflict	C: sequence variant	C: short sequence motif	C: signal peptide	C: site	C: splice variant	C: strand	C: topological domain	C: transit peptide	C: transmembrane region
-2.94964	-1.07552	-2.60217	-3.38391	S	2			___1	+	14-3-3 domain binding motif;Akt kinase substrate motif;b-Adrenergic Receptor kinase substrate motif;Calmodulin-dependent protein kinase II substrate motif;ERK1,2 kinase substrate motif;GSK-3, ERK1, ERK2, CDK5 substrate motif;MAPKAPK1 kinase substrate motif;PKA kinase substrate motif;PKC kinase substrate motif;WW domain binding motif	+	HTP					E3 ubiquitin-protein ligase TRIP12													Phosphoserine
1.14815	-0.661958	-2.98656	0.370164	S	3			___1		BARD1 BRCT domain binding motif;Casein kinase II substrate motif;G protein-coupled receptor kinase 1 substrate motif	+	HTP					Vigilin													Phosphoserine
-4.50099	-4.95219	NaN	-4.34943	S	2			___1	+		+	HTP	Prothymosin				Prothymosin alpha;Prothymosin alpha| N-terminally processed													N-acetylserine| in Prothymosin alpha| N-terminally processed;Phosphoserine						Thymosin alpha
-2.98725	NaN	-4.00437	-2.53324	S	2			___1	+	Casein kinase II substrate motif;ERK1,2 kinase substrate motif;G protein-coupled receptor kinase 1 substrate motif;GSK3 kinase substrate motif;GSK-3, ERK1, ERK2, CDK5 substrate motif;WW domain binding motif	+	HTP					Dedicator of cytokinesis protein 10													Phosphoserine
0.192825	-0.629367	-0.0535386	NaN	S	3			___1		14-3-3 domain binding motif;Calmodulin-dependent protein kinase II alpha substrate motif;Calmodulin-dependent protein kinase II substrate motif;Calmodulin-dependent protein kinase IV substrate motif;Casein kinase II substrate motif;Chk1 kinase substrate motif;DNA dependent Protein kinase substrate motif;G protein-coupled receptor kinase 1 substrate motif;Phosphorylase kinase substrate motif;Pim1 …	+	CST;HTP					Cytoplasmic protein NCK1													Phosphoserine
-0.568623	0.0060466	-4.2401	NaN	S	3			___1		14-3-3 domain binding motif;Aurora-A kinase substrate motif;Calmodulin-dependent protein kinase II substrate motif;Casein kinase II substrate motif;PAK2 kinase substrate motif;Phosphorylase kinase substrate motif;PKA kinase substrate motif;PKC epsilon kinase substrate motif;PKC kinase substrate motif	+	HTP																		Phosphoserine							+
-6.79793	-6.41772	NaN	-6.05659	S	3			___1	+	Casein kinase II substrate motif;G protein-coupled receptor kinase 1 substrate motif	+	HTP					Small ubiquitin-related modifier 1													N-acetylserine;Phosphoserine
NaN	-1.14963	-4.31287	-1.79251	S	3			___1		BARD1 BRCT domain binding motif;Casein kinase II substrate motif	+	CST;HTP	EF-1_beta_acid				Elongation factor 1-beta													Phosphoserine
NaN	-2.14051	-1.71833	-3.50684	S	3			___1	+	ERK1,2 kinase substrate motif;GSK-3, ERK1, ERK2, CDK5 substrate motif;WW domain binding motif	+	CST;HTP					Histone-lysine N-methyltransferase 2D
-1.85282	-3.14063	-3.06142	NaN	S	3			___1	+	14-3-3 domain binding motif;Akt kinase substrate motif;Calmodulin-dependent protein kinase II substrate motif;Casein kinase II substrate motif;MAPKAPK1 kinase substrate motif;PKA kinase substrate motif;PKC kinase substrate motif	+	HTP					Protein PRRC2C
-2.98359	-3.77264	-4.2865	-3.60438	S	3			___1	+	b-Adrenergic Receptor kinase substrate motif;BARD1 BRCT domain binding motif;Casein kinase I substrate motif;Casein kinase II substrate motif	+	CST;HTP;LTP					Vesicle-associated membrane protein 4													Phosphoserine																	Cytoplasmic
-4.17233	-1.73341	-2.83774	-4.80044	S	2			___1	+	14-3-3 domain binding motif;Calmodulin-dependent protein kinase II substrate motif;Casein kinase II substrate motif;DNA dependent Protein kinase substrate motif;PKA kinase substrate motif;PKC kinase substrate motif;Pyruvate dehydrogenase kinase substrate motif	+	CST;HTP					Cystine/glutamate transporter													Phosphoserine																	Cytoplasmic
-6.16494	-3.62741	-2.24777	-4.57093	S	3			___1	+	Casein kinase II substrate motif;ERK1,2 kinase substrate motif;G protein-coupled receptor kinase 1 substrate motif;GSK3 kinase substrate motif;GSK-3, ERK1, ERK2, CDK5 substrate motif;WW domain binding motif	+	HTP					Ubiquitin-associated protein 2-like		Ser/Thr-rich											Phosphoserine
0.97717	NaN	-0.189499	0.748461	S	3			___1		Casein kinase I substrate motif	+	HTP					Y+L amino acid transporter 1													Phosphoserine
-3.58208	0.879784	-0.906413	0.00158601	S	3			___1		Casein kinase II substrate motif;ERK1,2 kinase substrate motif;G protein-coupled receptor kinase 1 substrate motif;GSK3 kinase substrate motif;GSK-3, ERK1, ERK2, CDK5 substrate motif;WW domain binding motif	+	HTP					Uncharacterized protein C7orf50 homolog													Phosphoserine
NaN	-3.45553	-7.98997	-4.89278	S	2			___1		14-3-3 domain binding motif;Calmodulin-dependent protein kinase II alpha substrate motif;Calmodulin-dependent protein kinase II substrate motif;Calmodulin-dependent protein kinase IV substrate motif;Casein kinase II substrate motif;G protein-coupled receptor kinase 1 substrate motif;MAPKAPK1 kinase substrate motif;PAK2 kinase substrate motif;Pim1 kinase substrate sequence;PKA kinase substrate mot…	+	CST;HTP	Ribosomal_L34e				60S ribosomal protein L34													Phosphoserine
NaN	-2.64503	-4.15303	-5.18589	S	3			___1	+	14-3-3 domain binding motif;Calmodulin-dependent protein kinase II substrate motif;DNA dependent Protein kinase substrate motif;G protein-coupled receptor kinase 1 substrate motif;PAK2 kinase substrate motif;PKA kinase substrate motif;PKC epsilon kinase substrate motif;PKC kinase substrate motif	+	HTP
NaN	-3.11579	-3.66559	-1.95109	S	3			___1	+	14-3-3 domain binding motif;b-Adrenergic Receptor kinase substrate motif;Calmodulin-dependent protein kinase II substrate motif;Calmodulin-dependent protein kinase IV substrate motif;Casein kinase II substrate motif;Chk1 kinase substrate motif;PKA kinase substrate motif;PKC epsilon kinase substrate motif;PKC kinase substrate motif	+	CST;HTP					Zinc finger Ran-binding domain-containing protein 2													Phosphoserine
-4.35869	-2.13835	-4.57932	NaN	S	3			___1	+	b-Adrenergic Receptor kinase substrate motif;Casein kinase I substrate motif;Casein kinase II substrate motif;G protein-coupled receptor kinase 1 substrate motif;PKA kinase substrate motif;PKC kinase substrate motif	+	CST;HTP					Zinc finger Ran-binding domain-containing protein 2													Phosphoserine								Required for nuclear targeting
-5.74569	-4.26887	-5.04649	-7.21023	S	3			___1	+	Casein kinase II substrate motif;ERK1,2 kinase substrate motif;GSK-3, ERK1, ERK2, CDK5 substrate motif;WW domain binding motif	+	HTP					TNF receptor-associated factor 1
-7.0871	-6.7829	-5.78285	-6.14458	S	2			___1	+	14-3-3 domain binding motif;14-3-3 domain binding motif;Calmodulin-dependent protein kinase II substrate motif;Calmodulin-dependent protein kinase II substrate motif;Calmodulin-dependent protein kinase IV substrate motif;Casein kinase II substrate motif;Casein kinase II substrate motif;Chk1 kinase substrate motif;ERK1,2 kinase substrate motif;ERK1,2 kinase substrate motif;Growth associated histon…	+	CST;HTP					Transformer-2 protein homolog alpha;Transformer-2 protein homolog beta		Arg/Ser-rich (RS2 domain)																										In isoform 2.
-1.57248	0.1145	0.998195	-1.80002	S	3			___1		b-Adrenergic Receptor kinase substrate motif;Casein kinase I substrate motif;Casein kinase II substrate motif;ERK1,2 kinase substrate motif;G protein-coupled receptor kinase 1 substrate motif;GSK-3, ERK1, ERK2, CDK5 substrate motif;WW domain binding motif	+	HTP					Probable ATP-dependent RNA helicase DDX47													Phosphoserine
-2.48044	-1.34362	-0.109141	0.223546	S	3			___1		b-Adrenergic Receptor kinase substrate motif;Casein kinase II substrate motif;Pyruvate dehydrogenase kinase substrate motif	+	HTP					Formin-binding protein 4													Phosphoserine
0.0361869	0.364012	0.266037	0.0604624	S	4			___1		b-Adrenergic Receptor kinase substrate motif;Casein kinase II substrate motif	+	HTP;LTP					Histone deacetylase 2													Phosphoserine
-3.87085	-3.45504	-1.68117	-3.85728	S	3			___1	+	b-Adrenergic Receptor kinase substrate motif;Casein kinase II substrate motif	+	CST;HTP	STT3				Dolichyl-diphosphooligosaccharide--protein glycosyltransferase subunit STT3B													Phosphoserine
-3.04359	-3.45504	0.16954	-3.74342	S	3			___1		Casein kinase I substrate motif;Casein kinase II substrate motif;MDC1 BRCT domain binding motif;Plk1 PBD domain binding motif;Pyruvate dehydrogenase kinase substrate motif	+	CST;HTP	STT3				Dolichyl-diphosphooligosaccharide--protein glycosyltransferase subunit STT3B													Phosphoserine
-2.9947	-0.812106	NaN	-2.32713	S	2			___1		Casein kinase II substrate motif;ERK1,2 kinase substrate motif;GSK-3, ERK1, ERK2, CDK5 substrate motif;WW domain binding motif	+	HTP					Inhibitor of nuclear factor kappa-B kinase subunit beta													Phosphoserine| by autocatalysis
-3.42285	NaN	-3.83438	-3.85265	S	2			___1	+	Casein kinase II substrate motif;G protein-coupled receptor kinase 1 substrate motif;GSK3 kinase substrate motif;Phosphorylase kinase substrate motif;PKA kinase substrate motif;PKC kinase substrate motif	+	HTP					Disabled homolog 2													Phosphoserine								Required for localization to clathrin-coated pits							In isoform p67.
-5.0932	-7.01621	-4.50265	-5.14888	S	4			___1	+	BARD1 BRCT domain binding motif;Casein kinase II substrate motif	+	CST;HTP	EF-1_beta_acid				Elongation factor 1-delta													Phosphoserine| by CK2
-1.93738	0.320196	NaN	-0.120137	S	4			___1		b-Adrenergic Receptor kinase substrate motif;Casein kinase II substrate motif;G protein-coupled receptor kinase 1 substrate motif;Pyruvate dehydrogenase kinase substrate motif	+	HTP					Presenilin-2 NTF subunit													Phosphoserine																	Cytoplasmic
-4.91476	-6.24146	-0.386525	-3.56779	S	3			___1		BARD1 BRCT domain binding motif;Casein kinase II substrate motif;G protein-coupled receptor kinase 1 substrate motif	+	CST;HTP	eIF-3c_N				Eukaryotic translation initiation factor 3 subunit C													Phosphoserine
0.531169	0.00331442	-4.61688	NaN	S	3			___1		14-3-3 domain binding motif;Calmodulin-dependent protein kinase II substrate motif;Casein kinase II substrate motif;DNA dependent Protein kinase substrate motif;ERK1,2 kinase substrate motif;G protein-coupled receptor kinase 1 substrate motif;GSK-3, ERK1, ERK2, CDK5 substrate motif;MAPKAPK2 kinase substrate motif;PKA kinase substrate motif;PKC epsilon kinase substrate motif;PKC kinase substrate m…	+	HTP	COBRA1				Negative elongation factor B													Phosphoserine
-4.64144	-2.97302	NaN	-4.71896	S	3			___1	+	14-3-3 domain binding motif;ATM kinase substrate motif;Calmodulin-dependent protein kinase II substrate motif;Casein kinase II substrate motif;DNA dependent Protein kinase substrate motif;PKA kinase substrate motif;PKC epsilon kinase substrate motif;PKC kinase substrate motif	+	HTP					COP9 signalosome complex subunit 1													Phosphoserine															In isoform 2.
0.202888	-3.60352	NaN	-1.17778	S	2			___1		Cdc2 kinase substrate motif;CDK kinase substrate motif;CDK1,2,4,6 kinase substrate motif;ERK1,2 kinase substrate motif;Growth associated histone HI kinase substrate motif;GSK-3, ERK1, ERK2, CDK5 substrate motif;PKA kinase substrate motif;PKC kinase substrate motif;WW domain binding motif	+	HTP
1.09085	-2.84892	-1.15406	-0.88654	S	2			___1		b-Adrenergic Receptor kinase substrate motif;BARD1 BRCT domain binding motif;Casein kinase II substrate motif	+	HTP					Nuclear pore complex protein Nup96													Phosphoserine
-0.390661	-0.517441	0.321928	-2.45926	S	3			___1		14-3-3 domain binding motif;Calmodulin-dependent protein kinase II substrate motif;Calmodulin-dependent protein kinase IV substrate motif;Casein kinase II substrate motif;Chk1 kinase substrate motif;ERK1,2 kinase substrate motif;G protein-coupled receptor kinase 1 substrate motif;GSK-3, ERK1, ERK2, CDK5 substrate motif;PKA kinase substrate motif;PKC kinase substrate motif;WW domain binding motif	+	HTP
-0.187132	-1.351	-2.29952	-1.01252	S	3			___1		b-Adrenergic Receptor kinase substrate motif;BARD1 BRCT domain binding motif;Casein kinase II substrate motif;G protein-coupled receptor kinase 1 substrate motif;GSK3 kinase substrate motif	+	HTP					Rab11 family-interacting protein 1													Phosphoserine
-5.21159	NaN	-5.2431	-3.53104	S	2			___1	+	Casein kinase II substrate motif;MDC1 BRCT domain binding motif;Plk1 PBD domain binding motif	+	CST;HTP					Rab11 family-interacting protein 1													Phosphoserine
-5.67602	NaN	-5.42353	-6.45141	S	3			___1	+	14-3-3 domain binding motif;Calmodulin-dependent protein kinase II substrate motif;Casein kinase II substrate motif;G protein-coupled receptor kinase 1 substrate motif;PAK2 kinase substrate motif;PKA kinase substrate motif;PKA, PKG kinase substrate motif;PKC epsilon kinase substrate motif;PKC kinase substrate motif;PKG kinase substrate motif	+	HTP					Rab11 family-interacting protein 1
-1.53475	1.05116	-2.38586	-1.71085	S	2			___1		Casein kinase II substrate motif;G protein-coupled receptor kinase 1 substrate motif;Pyruvate dehydrogenase kinase substrate motif	+	CST;HTP	BNIP3				BCL2/adenovirus E1B 19 kDa protein-interacting protein 3													Phosphoserine
-2.38165	-3.00729	NaN	-2.41619	S	3			___1	+	Casein kinase I substrate motif;ERK1,2 kinase substrate motif;GSK-3, ERK1, ERK2, CDK5 substrate motif;WW domain binding motif	+	HTP					Large proline-rich protein BAG6													Phosphoserine
NaN	-1.77152	-2.15354	-2.89948	S	3			___1	+	Casein kinase II substrate motif;G protein-coupled receptor kinase 1 substrate motif;Pyruvate dehydrogenase kinase substrate motif	+	CST;HTP					Unconventional myosin-XVIIIa													Phosphoserine
-0.0536135	0.0787465	NaN	-5.65406	S	2			___1		b-Adrenergic Receptor kinase substrate motif;Casein kinase II substrate motif;G protein-coupled receptor kinase 1 substrate motif;Pyruvate dehydrogenase kinase substrate motif	+	CST;HTP					Protein IWS1 homolog		Glu-rich											Phosphoserine
-4.19311	-5.25121	-3.90561	NaN	S	3			___1	+	Casein kinase II substrate motif;ERK1,2 kinase substrate motif;G protein-coupled receptor kinase 1 substrate motif;GSK3 kinase substrate motif;GSK-3, ERK1, ERK2, CDK5 substrate motif;WW domain binding motif	+	CST;HTP					MAP1S heavy chain;Microtubule-associated protein 1S		Pro-rich											Phosphoserine								Necessary for association with microtubules;Necessary for interaction with RASSF1;Necessary for the microtubule-organizing center localization
-1.80445	-2.70125	-2.14682	NaN	S	3			___1	+	Cdc2 kinase substrate motif;CDK kinase substrate motif;CDK1,2,4,6 kinase substrate motif;ERK1,2 kinase substrate motif;GSK-3, ERK1, ERK2, CDK5 substrate motif;WW domain binding motif	+	CST;HTP	DLIC				Cytoplasmic dynein 1 light intermediate chain 2													Phosphoserine
-3.23135	NaN	-2.70651	-2.80652	S	2			___1	+	14-3-3 domain binding motif;Calmodulin-dependent protein kinase II substrate motif;Casein kinase II substrate motif;ERK1,2 kinase substrate motif;Growth associated histone HI kinase substrate motif;GSK-3, ERK1, ERK2, CDK5 substrate motif;PKA kinase substrate motif;PKC kinase substrate motif;WW domain binding motif;ZIP kinase substrate motif	+	CST;HTP					Dual specificity protein kinase CLK3		Arg-rich											Phosphoserine
-0.544182	-0.0615561	NaN	0.102322	S	3			___1		BARD1 BRCT domain binding motif;Casein kinase II substrate motif;DNA dependent Protein kinase substrate motif;G protein-coupled receptor kinase 1 substrate motif	+	HTP					Nesprin-1	+												Phosphoserine															In isoform 5.		Cytoplasmic
0.177344	-0.22705	-4.50036	1.29878	S	3			___1		Casein kinase II substrate motif;ERK1,2 kinase substrate motif;G protein-coupled receptor kinase 1 substrate motif;GSK-3, ERK1, ERK2, CDK5 substrate motif;WW domain binding motif	+	HTP					tRNA (cytosine(34)-C(5))-methyltransferase													Phosphoserine
-0.248331	-3.96644	NaN	-4.82521	S	2			___1		ERK1,2 kinase substrate motif;GSK-3, ERK1, ERK2, CDK5 substrate motif;WW domain binding motif	+	CST;HTP	Edc3_linker				Enhancer of mRNA-decapping protein 3													Phosphoserine
0.110497	1.8118	-3.6993	NaN	S	2			___1		14-3-3 domain binding motif;Calmodulin-dependent protein kinase II substrate motif;Calmodulin-dependent protein kinase IV substrate motif;G protein-coupled receptor kinase 1 substrate motif;PAK2 kinase substrate motif;PKA kinase substrate motif;PKC epsilon kinase substrate motif;PKC kinase substrate motif	+	CST;HTP;LTP					Death domain-associated protein 6													Phosphoserine								Necessary for interaction with USP7
-2.71843	NaN	-3.16269	-1.82823	S	3			___1	+	Casein kinase I substrate motif;ERK1,2 kinase substrate motif;G protein-coupled receptor kinase 1 substrate motif;GSK-3, ERK1, ERK2, CDK5 substrate motif;WW domain binding motif	+	HTP
-6.4085	NaN	-6.85949	-4.24668	S	2			___1	+	ERK1,2 kinase substrate motif;GSK-3, ERK1, ERK2, CDK5 substrate motif;MDC1 BRCT domain binding motif;Plk1 PBD domain binding motif;WW domain binding motif	+	CST;HTP					Serine/arginine repetitive matrix protein 1		Arg-rich;Pro-rich											Phosphoserine
-5.28074	-4.65305	NaN	-4.57433	S	3			___1	+	Casein kinase I substrate motif;ERK1,2 kinase substrate motif;Growth associated histone HI kinase substrate motif;GSK-3, ERK1, ERK2, CDK5 substrate motif;WW domain binding motif	+	CST;HTP					Serine/arginine repetitive matrix protein 1		Arg-rich;Pro-rich																			Necessary for speckles and matrix localization
-4.08187	-5.13365	-6.60331	-5.64631	S	2			___1	+	Casein kinase II substrate motif;ERK1,2 kinase substrate motif;G protein-coupled receptor kinase 1 substrate motif;Growth associated histone HI kinase substrate motif;GSK-3, ERK1, ERK2, CDK5 substrate motif;PKA kinase substrate motif;PKC kinase substrate motif;WW domain binding motif	+	CST;HTP					Serine/arginine repetitive matrix protein 1		Arg-rich											Phosphoserine
NaN	-4.92209	-4.85434	-5.07247	S	3			___1	+	b-Adrenergic Receptor kinase substrate motif;Casein kinase II substrate motif;ERK1,2 kinase substrate motif;G protein-coupled receptor kinase 1 substrate motif;GSK-3, ERK1, ERK2, CDK5 substrate motif;PAK2 kinase substrate motif;PKA kinase substrate motif;PKC kinase substrate motif;WW domain binding motif	+	CST;HTP					Serine/arginine repetitive matrix protein 1		Arg-rich;Ser-rich											Phosphoserine								Necessary for speckles and matrix localization
-4.68268	-1.41989	-0.335153	-2.19661	S	3			___1		b-Adrenergic Receptor kinase substrate motif;Casein kinase I substrate motif;Casein kinase II substrate motif;G protein-coupled receptor kinase 1 substrate motif;PKA kinase substrate motif	+	CST;HTP					Serine/arginine repetitive matrix protein 1													Phosphoserine															In isoform 2.
-4.48772	NaN	-6.43409	-5.36504	S	3			___1	+	Casein kinase II substrate motif;G protein-coupled receptor kinase 1 substrate motif;PKA kinase substrate motif	+	CST;HTP					Serine/arginine repetitive matrix protein 1		Arg-rich;Ser-rich											Phosphoserine								Necessary for speckles and matrix localization
-7.17522	NaN	-7.42108	-5.53202	S	2			___1	+	14-3-3 domain binding motif;Calmodulin-dependent protein kinase II substrate motif;ERK1,2 kinase substrate motif;GSK-3, ERK1, ERK2, CDK5 substrate motif;PAK2 kinase substrate motif;PKA kinase substrate motif;PKC epsilon kinase substrate motif;PKC kinase substrate motif;WW domain binding motif	+	CST;HTP					Serine/arginine repetitive matrix protein 1		Arg-rich;Pro-rich											Phosphoserine								Necessary for speckles and matrix localization
NaN	-3.12645	-2.87197	-2.28195	S	3			___1	+	Casein kinase II substrate motif	+	HTP					Cyclin-dependent kinase 11B																												In isoform 2.
0.689657	-1.94547	-3.4851	0.117296	S	2			___1		b-Adrenergic Receptor kinase substrate motif;Casein kinase II substrate motif;Pyruvate dehydrogenase kinase substrate motif	+	HTP					Histone lysine demethylase PHF8													Phosphoserine															In isoform 3.
-6.20259	-3.73901	-0.692945	NaN	S	3			___1		Casein kinase II substrate motif;ERK1,2 kinase substrate motif;GSK-3, ERK1, ERK2, CDK5 substrate motif;MAPKAPK2 kinase substrate motif;WW domain binding motif	+	HTP;LTP					Regulatory-associated protein of mTOR													Phosphoserine| by MAPK8 and MTOR															In isoform 2.;In isoform 3.;In isoform 4.;In isoform 5.
NaN	-2.10892	-2.70482	-3.31847	S	3			___1	+	b-Adrenergic Receptor kinase substrate motif;Casein kinase II substrate motif	+	HTP	MCLC				Chloride channel CLIC-like protein 1
-2.20876	NaN	-2.27614	-3.50201	S	2			___1	+	14-3-3 domain binding motif;AMP-activated protein kinase substrate motif;Calmodulin-dependent protein kinase I substrate motif;Calmodulin-dependent protein kinase II substrate motif;Calmodulin-dependent protein kinase IV substrate motif;Casein kinase II substrate motif;Chk1 kinase substrate motif;PKA kinase substrate motif;PKC kinase substrate motif;Pyruvate dehydrogenase kinase substrate motif	+	CST;HTP;LTP					Ubiquitin carboxyl-terminal hydrolase 8													Phosphoserine	Abolishes the interaction with YWHAE and leads to accumulation in the nucleus
-4.18173	-5.38552	0.345169	-5.24775	S	3			___1		Casein kinase I substrate motif;ERK1,2 kinase substrate motif;G protein-coupled receptor kinase 1 substrate motif;GSK-3, ERK1, ERK2, CDK5 substrate motif;WW domain binding motif	+	CST;HTP					cAMP-dependent protein kinase type I-alpha regulatory subunit;cAMP-dependent protein kinase type I-alpha regulatory subunit| N-terminally processed													Phosphoserine								Dimerization and phosphorylation
-1.24783	-3.17059	-2.54397	-1.22668	S	3			___1	+	b-Adrenergic Receptor kinase substrate motif;Casein kinase I substrate motif;Casein kinase II substrate motif	+	HTP					E3 ubiquitin-protein ligase BRE1A													Phosphoserine															In isoform 2.
-3.099	NaN	-2.77715	-2.45918	S	4			___1	+	Cdc2 kinase substrate motif;CDK kinase substrate motif;CDK1,2,4,6 kinase substrate motif;ERK1,2 kinase substrate motif;G protein-coupled receptor kinase 1 substrate motif;GSK-3, ERK1, ERK2, CDK5 substrate motif;WW domain binding motif	+	HTP	VIR_N				Protein virilizer homolog		Pro-rich											Phosphoserine
-2.52608	-3.05409	-3.20703	-3.40553	S	3			___1	+	b-Adrenergic Receptor kinase substrate motif;Casein kinase I substrate motif;G protein-coupled receptor kinase 1 substrate motif	+	HTP					Patatin-like phospholipase domain-containing protein 7																												In isoform 3.
-3.37804	NaN	-3.83232	-2.40667	S	3			___1	+	b-Adrenergic Receptor kinase substrate motif;BARD1 BRCT domain binding motif;Casein kinase II substrate motif;MAPKAPK2 kinase substrate motif;PKA kinase substrate motif;PKC kinase substrate motif	+	HTP	PNISR				Arginine/serine-rich protein PNISR													Phosphoserine
-2.69703	NaN	-4.03929	-5.98558	S	3			___1	+	Casein kinase II substrate motif;ERK1,2 kinase substrate motif;GSK-3, ERK1, ERK2, CDK5 substrate motif;WW domain binding motif	+	HTP	SNAP-25				Synaptosomal-associated protein 23													Phosphoserine
NaN	0.42374	-4.25972	-0.870071	S	3			___1		b-Adrenergic Receptor kinase substrate motif;Casein kinase II substrate motif;G protein-coupled receptor kinase 1 substrate motif;PKA kinase substrate motif;PKC kinase substrate motif	+	HTP
NaN	1.14202	-1.06525	-1.74652	S	2			___1		Casein kinase I substrate motif;Casein kinase II substrate motif	+	CST;HTP					Nucleolar protein 56		Lys-rich											Phosphoserine
-5.79082	-0.400625	-1.90007	-4.88888	S	2			___1		Casein kinase I substrate motif;Casein kinase II substrate motif;G protein-coupled receptor kinase 1 substrate motif	+	CST;HTP					Nucleolar protein 56		Lys-rich											Phosphoserine
NaN	-2.68566	-1.91485	-2.10843	S	2			___1	+	14-3-3 domain binding motif;Akt kinase substrate motif;Calmodulin-dependent protein kinase II substrate motif;ERK1,2 kinase substrate motif;GSK-3, ERK1, ERK2, CDK5 substrate motif;MAPKAPK1 kinase substrate motif;PKA kinase substrate motif;PKC kinase substrate motif;WW domain binding motif	+	CST;HTP					Acetyl-coenzyme A synthetase| cytoplasmic													Phosphoserine
-6.33713	-2.77369	-6.29574	NaN	S	3			___1	+	BARD1 BRCT domain binding motif;Casein kinase II substrate motif	+	HTP					Rab GTPase-activating protein 1
-4.40568	-1.37378	-2.01397	NaN	S	3			___1			+	CST;HTP	PGM_PMM_I	Phosphoserine intermediate			Phosphoglucomutase-1												Magnesium| via phosphate group	Phosphoserine								Substrate binding
-3.99314	-7.10456	-4.93201	-5.71816	S	4			___1	+	Casein kinase II substrate motif;G protein-coupled receptor kinase 1 substrate motif;MAPKAPK2 kinase substrate motif	+	CST;HTP	NAP				Nucleosome assembly protein 1-like 4													Phosphoserine
-5.19094	-3.87227	-4.94768	-6.15606	S	2			___1	+	ATM kinase substrate motif;Casein kinase II substrate motif;DNA dependent Protein kinase substrate motif;MDC1 BRCT domain binding motif;PKA kinase substrate motif;PKC kinase substrate motif;Plk1 PBD domain binding motif;Pyruvate dehydrogenase kinase substrate motif	+	CST;HTP					Multidrug resistance-associated protein 1																														Cytoplasmic
NaN	-2.98268	-3.28363	-2.95994	S	2			___1	+	14-3-3 domain binding motif;Calmodulin-dependent protein kinase II substrate motif;ERK1,2 kinase substrate motif;G protein-coupled receptor kinase 1 substrate motif;GSK-3, ERK1, ERK2, CDK5 substrate motif;PKA kinase substrate motif;PKC epsilon kinase substrate motif;PKC kinase substrate motif;WW domain binding motif	+	HTP					PHD and RING finger domain-containing protein 1													Phosphoserine
-1.44462	NaN	-2.2492	-1.87774	S	2			___1	+	ERK1,2 kinase substrate motif;Growth associated histone HI kinase substrate motif;GSK-3, ERK1, ERK2, CDK5 substrate motif;MAPKAPK2 kinase substrate motif;PKA kinase substrate motif;PKC kinase substrate motif;WW domain binding motif	+	CST;HTP	CLTH				Ran-binding protein 10		Ser-rich											Phosphoserine
-2.90509	-2.66896	-1.6376	-0.252793	S	3			___1		BARD1 BRCT domain binding motif;Casein kinase II substrate motif;G protein-coupled receptor kinase 1 substrate motif
-2.91289	-3.58296	NaN	-3.81941	S	4			___1	+	CDK4 kinase substrate motif;ERK1,2 kinase substrate motif;G protein-coupled receptor kinase 1 substrate motif;GSK-3, ERK1, ERK2, CDK5 substrate motif;WW domain binding motif	+	HTP					Lymphocyte cytosolic protein 2													Phosphoserine
-0.658083	-1.46893	NaN	-3.90944	S	2			___1		Casein kinase II substrate motif;G protein-coupled receptor kinase 1 substrate motif;GSK3 kinase substrate motif;MAPKAPK2 kinase substrate motif;PKA kinase substrate motif;PKC kinase substrate motif;Pyruvate dehydrogenase kinase substrate motif	+	HTP	WW_FCH_linker				Growth arrest-specific protein 7																												In isoform 2.
-6.60683	-1.42783	-4.85542	-6.02411	S	2			___1	+	Cdc2 kinase substrate motif;CDK kinase substrate motif;CDK1,2,4,6 kinase substrate motif;ERK1,2 kinase substrate motif;Growth associated histone HI kinase substrate motif;GSK-3, ERK1, ERK2, CDK5 substrate motif;MDC1 BRCT domain binding motif;Plk1 PBD domain binding motif;WW domain binding motif	+	HTP	WW_FCH_linker				Growth arrest-specific protein 7
-6.99989	-8.02554	-4.1217	NaN	S	2			___1	+	14-3-3 domain binding motif;Calmodulin-dependent protein kinase II substrate motif;Casein kinase II substrate motif;MDC1 BRCT domain binding motif;PAK2 kinase substrate motif;PKA kinase substrate motif;PKA, PKG kinase substrate motif;PKC epsilon kinase substrate motif;PKC kinase substrate motif;PKG kinase substrate motif;Plk1 PBD domain binding motif	+	CST;HTP					Amyloid beta A4 precursor protein-binding family B member 1-interacting protein		Pro-rich											Phosphoserine
-2.9947	-0.107135	0.0628125	-1.3957	S	3			___1		Casein kinase II substrate motif	+	CST;HTP					FK506-binding protein 15													Phosphoserine
-2.81107	NaN	-3.05998	-3.59426	S	2			___1	+	Casein kinase I substrate motif;Casein kinase II substrate motif;ERK1,2 kinase substrate motif;GSK-3, ERK1, ERK2, CDK5 substrate motif;WW domain binding motif	+	HTP					FK506-binding protein 15													Phosphoserine
-1.93341	NaN	-2.02315	0.36233	S	3			___1		Akt kinase substrate motif;Casein kinase II substrate motif;MAPKAPK2 kinase substrate motif;Phosphorylase kinase substrate motif;PKA kinase substrate motif;PKC kinase substrate motif	+	HTP					FK506-binding protein 15													Phosphoserine
NaN	-6.47727	-7.08918	-9.09749	S	3			___1	+	14-3-3 domain binding motif;Calmodulin-dependent protein kinase II substrate motif;ERK1,2 kinase substrate motif;GSK-3, ERK1, ERK2, CDK5 substrate motif;MAPKAPK2 kinase substrate motif;PKA kinase substrate motif;PKC epsilon kinase substrate motif;PKC kinase substrate motif;WW domain binding motif	+	HTP					Leucine zipper protein 1													Phosphoserine
-3.10123	1.05485	1.47415	-0.515027	S	4			___1		b-Adrenergic Receptor kinase substrate motif;BARD1 BRCT domain binding motif;Casein kinase II substrate motif;G protein-coupled receptor kinase 1 substrate motif	+	HTP					Bromodomain-containing protein 2						NET							Phosphoserine
-2.81431	0.352758	-2.19172	-1.78175	S	3			___1		14-3-3 domain binding motif;b-Adrenergic Receptor kinase substrate motif;Calmodulin-dependent protein kinase II substrate motif;MAPKAPK1 kinase substrate motif;PAK2 kinase substrate motif;Pim1 kinase substrate sequence;PKA kinase substrate motif;PKA, PKG kinase substrate motif;PKC epsilon kinase substrate motif;PKC kinase substrate motif;PKG kinase substrate motif;ZIP kinase substrate motif	+	CST;HTP					Zinc finger RNA-binding protein						DZF							Phosphoserine
-3.8992	-0.160186	0.615416	0.324926	S	3			___1		14-3-3 domain binding motif;b-Adrenergic Receptor kinase substrate motif;Calmodulin-dependent protein kinase II alpha substrate motif;Calmodulin-dependent protein kinase II substrate motif;Calmodulin-dependent protein kinase IV substrate motif;Casein kinase II substrate motif;PKA kinase substrate motif;PKC kinase substrate motif	+	HTP					Amyloid beta A4 precursor protein-binding family A member 1													Phosphoserine															In isoform 2.
-5.35993	-6.97425	-6.17303	-5.88232	S	3			___1	+	Casein kinase II substrate motif;G protein-coupled receptor kinase 1 substrate motif;GSK3 kinase substrate motif;PKA kinase substrate motif;Pyruvate dehydrogenase kinase substrate motif	+	HTP					FYN-binding protein
-3.59151	-4.53657	NaN	-2.66374	S	2			___1	+	Phosphorylase kinase substrate motif;Pim1 kinase substrate sequence;PKA kinase substrate motif;PKC kinase substrate motif	+	HTP					FYN-binding protein
-4.73109	NaN	-3.82808	-5.50072	S	3			___1	+	b-Adrenergic Receptor kinase substrate motif;Casein kinase I substrate motif;PKA kinase substrate motif;PKC kinase substrate motif	+	CST;HTP					FYN-binding protein													Phosphoserine
-3.67612	-1.60112	-2.5839	NaN	S	3			___1	+	Casein kinase I substrate motif;Casein kinase II substrate motif;MDC1 BRCT domain binding motif;Plk1 PBD domain binding motif							FYN-binding protein																												In isoform FYB-120.
-5.66661	-7.72538	-1.40648	-4.14844	S	3			___1	+	Calmodulin-dependent protein kinase II substrate motif;Casein kinase II substrate motif;Chk1 kinase substrate motif;DNA dependent Protein kinase substrate motif;G protein-coupled receptor kinase 1 substrate motif;Pim1 kinase substrate sequence;PKA kinase substrate motif;PKC kinase substrate motif	+	HTP	Cytochrom_B558a				Cytochrome b-245 light chain													Phosphoserine
-1.96832	1.67812	-5.36367	-3.67195	S	4			___1		Casein kinase II substrate motif;G protein-coupled receptor kinase 1 substrate motif	+	HTP					Band 4.1-like protein 2													Phosphoserine
-5.1949	-5.08075	-5.3909	-4.59168	S	2			___1	+		+	HTP					Ubiquitin-conjugating enzyme E2 variant 1
-4.9525	-2.72166	-0.592615	-1.75083	S	3			___1		Calmodulin-dependent protein kinase II substrate motif;Cdc2 kinase substrate motif;CDK kinase substrate motif;CDK1,2,4,6 kinase substrate motif;ERK1,2 kinase substrate motif;Growth associated histone HI kinase substrate motif;GSK-3, ERK1, ERK2, CDK5 substrate motif;PKA kinase substrate motif;PKC kinase substrate motif;WW domain binding motif	+	CST;HTP					RNA-binding protein 39													Phosphoserine															In isoform 3.
NaN	-3.41378	-3.25967	-3.14765	S	2			___1	+	b-Adrenergic Receptor kinase substrate motif;Casein kinase II substrate motif	+	HTP					Nischarin																					Interaction with PAK1;Necessary for homooligomerization and targeting to endosomes							In isoform 4.;In isoform 5.;In isoform 6.;In isoform 7.
0.199876	-1.1088	-0.699021	1.11849	S	3			___1		b-Adrenergic Receptor kinase substrate motif;Casein kinase II substrate motif;PKA kinase substrate motif;PKC kinase substrate motif;Pyruvate dehydrogenase kinase substrate motif	+	HTP
-4.19834	-3.97268	-5.53771	-5.40348	S	2			___1	+	ERK1,2 kinase substrate motif;GSK-3, ERK1, ERK2, CDK5 substrate motif;WW domain binding motif	+	CST;HTP;LTP					Beta-2-syntrophin													Phosphoserine
-1.41939	NaN	-1.30629	-1.45289	S	2			___1	+	14-3-3 domain binding motif;b-Adrenergic Receptor kinase substrate motif;Calmodulin-dependent protein kinase II substrate motif;Casein kinase II substrate motif;ERK1,2 kinase substrate motif;G protein-coupled receptor kinase 1 substrate motif;GSK3 kinase substrate motif;GSK-3, ERK1, ERK2, CDK5 substrate motif;PKA kinase substrate motif;PKC kinase substrate motif;WW domain binding motif	+	HTP					Wings apart-like protein homolog													Phosphoserine								Mediates interaction with the cohesin complex
-2.76229	-3.10098	-2.80571	-3.08632	S	2			___1	+	b-Adrenergic Receptor kinase substrate motif;BARD1 BRCT domain binding motif;Casein kinase II substrate motif;G protein-coupled receptor kinase 1 substrate motif;GSK3 kinase substrate motif	+	HTP					Wings apart-like protein homolog													Phosphoserine								Mediates interaction with the cohesin complex
-2.5497	-5.99557	-3.83438	-4.28639	S	4			___1	+	b-Adrenergic Receptor kinase substrate motif;BARD1 BRCT domain binding motif;Casein kinase II substrate motif;G protein-coupled receptor kinase 1 substrate motif;GSK3 kinase substrate motif	+	HTP					Zinc finger and BTB domain-containing protein 7A													Phosphoserine
-3.5955	NaN	-5.60788	-1.25078	S	2			___1		14-3-3 domain binding motif;Akt kinase substrate motif;Calmodulin-dependent protein kinase II substrate motif;Casein kinase II substrate motif;MAPKAPK1 kinase substrate motif;MAPKAPK2 kinase substrate motif;PKA kinase substrate motif;PKC kinase substrate motif	+	CST;HTP					Protein NDRG1													Phosphoserine| by SGK1										(in Ref. 2| AAB58249)
-0.88297	-3.20397	-0.164981	0.567837	S	3			___1		b-Adrenergic Receptor kinase substrate motif;BARD1 BRCT domain binding motif;Casein kinase I substrate motif;Casein kinase II substrate motif;G protein-coupled receptor kinase 1 substrate motif	+	HTP					Cation-independent mannose-6-phosphate receptor													Phosphoserine																	Cytoplasmic
-3.95436	-6.3262	-8.15983	-5.83461	S	2			___1	+	b-Adrenergic Receptor kinase substrate motif;Casein kinase II substrate motif;ERK1,2 kinase substrate motif;GSK-3, ERK1, ERK2, CDK5 substrate motif;PKA kinase substrate motif;WW domain binding motif	+	CST;HTP					Leucine-rich repeat-containing protein 25													Phosphoserine																	Cytoplasmic
NaN	-1.09943	-3.92014	-2.79766	S	3			___1		b-Adrenergic Receptor kinase substrate motif;ERK1,2 kinase substrate motif;GSK-3, ERK1, ERK2, CDK5 substrate motif;NIMA kinase substrate motif;PKA kinase substrate motif;PKC kinase substrate motif;WW domain binding motif	+	HTP					Periphilin-1													Phosphoserine
-4.94182	NaN	-6.72288	-7.33487	S	2			___1	+	14-3-3 domain binding motif;Calmodulin-dependent protein kinase II substrate motif;Casein kinase II substrate motif;ERK1,2 kinase substrate motif;G protein-coupled receptor kinase 1 substrate motif;GSK3 kinase substrate motif;GSK-3, ERK1, ERK2, CDK5 substrate motif;MAPKAPK2 kinase substrate motif;PKA kinase substrate motif;PKC kinase substrate motif;WW domain binding motif	+	HTP					Periphilin-1		Ser-rich											Phosphoserine
NaN	0.540027	-1.18076	-1.56555	S	2			___1		14-3-3 domain binding motif;b-Adrenergic Receptor kinase substrate motif;Calmodulin-dependent protein kinase II substrate motif;ERK1,2 kinase substrate motif;G protein-coupled receptor kinase 1 substrate motif;GSK3 kinase substrate motif;GSK-3, ERK1, ERK2, CDK5 substrate motif;MAPKAPK2 kinase substrate motif;PKA kinase substrate motif;PKC kinase substrate motif;WW domain binding motif	+	HTP					RNA polymerase II elongation factor ELL2
-5.01802	-3.28884	-4.79578	-4.47499	S	2			___1	+	Casein kinase II substrate motif;Pyruvate dehydrogenase kinase substrate motif	+	HTP					Interferon-induced helicase C domain-containing protein 1
-0.115441	2.01264	0.776188	NaN	S	4			___1		Casein kinase II substrate motif;ERK1,2 kinase substrate motif;GSK-3, ERK1, ERK2, CDK5 substrate motif;PAK2 kinase substrate motif;PKA kinase substrate motif;PKC kinase substrate motif;WW domain binding motif	+	HTP					Interferon-induced helicase C domain-containing protein 1
NaN	-3.60872	-4.78683	0.51924	S	3			___1		Casein kinase II substrate motif;G protein-coupled receptor kinase 1 substrate motif;GSK3 kinase substrate motif	+	CST;HTP	Band_3_cyto				Sodium bicarbonate cotransporter 3													Phosphoserine																	Extracellular
-1.31865	-3.17749	-1.62233	-5.18458	S	3			___1	+	AMP-activated protein kinase substrate motif;MDC1 BRCT domain binding motif;Plk1 PBD domain binding motif	+	HTP					Oxysterol-binding protein-related protein 3													Phosphoserine
-3.57053	-3.41644	-1.63384	-4.40538	S	3			___1	+	14-3-3 domain binding motif;b-Adrenergic Receptor kinase substrate motif;Calmodulin-dependent protein kinase II substrate motif;ERK1,2 kinase substrate motif;GSK-3, ERK1, ERK2, CDK5 substrate motif;PKA kinase substrate motif;PKC epsilon kinase substrate motif;PKC kinase substrate motif;WW domain binding motif	+	HTP					Tripartite motif-containing protein 3													Phosphoserine
-1.7075	-0.988419	-3.45997	-2.20616	S	3			___1	+	b-Adrenergic Receptor kinase substrate motif;Casein kinase I substrate motif;Casein kinase II substrate motif;G protein-coupled receptor kinase 1 substrate motif	+	HTP	PCNP				PEST proteolytic signal-containing nuclear protein													Phosphoserine
-7.22156	-6.78638	NaN	-1.16211	S	3			___1		14-3-3 domain binding motif;Calmodulin-dependent protein kinase II substrate motif;ERK1,2 kinase substrate motif;G protein-coupled receptor kinase 1 substrate motif;GSK-3, ERK1, ERK2, CDK5 substrate motif;MDC1 BRCT domain binding motif;PKA kinase substrate motif;PKC epsilon kinase substrate motif;PKC kinase substrate motif;Plk1 PBD domain binding motif;WW domain binding motif	+	HTP					B-cell linker protein		Pro-rich
-5.49642	-5.37662	-3.65998	NaN	S	2			___1	+	Casein kinase II substrate motif;ERK1,2 kinase substrate motif;GSK-3, ERK1, ERK2, CDK5 substrate motif;WW domain binding motif	+	HTP					Scaffold attachment factor B1;Scaffold attachment factor B2
-5.34919	-5.84701	-4.96958	-6.5149	S	3			___1	+	14-3-3 domain binding motif;Calmodulin-dependent protein kinase II substrate motif;Casein kinase II substrate motif;ERK1,2 kinase substrate motif;GSK-3, ERK1, ERK2, CDK5 substrate motif;MAPKAPK2 kinase substrate motif;PKA kinase substrate motif;PKC kinase substrate motif;Pyruvate dehydrogenase kinase substrate motif;WW domain binding motif	+	HTP					RAC-alpha serine/threonine-protein kinase													Phosphoserine
0.0905825	0.209516	-0.00702857	-0.0761586	S	4			___1		b-Adrenergic Receptor kinase substrate motif;Casein kinase II substrate motif	+	CST;HTP;LTP					Histone deacetylase 1													Phosphoserine
-2.15605	-3.7155	-3.62638	-3.37298	S	3			___1	+	Calmodulin-dependent protein kinase II substrate motif;Chk1 kinase substrate motif;PAK2 kinase substrate motif;PKA kinase substrate motif;PKC kinase substrate motif	+	HTP					Interleukin-1 receptor-associated kinase 3
-1.82951	-3.7155	-3.92167	-3.66738	S	3			___1	+	14-3-3 domain binding motif;Calmodulin-dependent protein kinase II substrate motif;MDC1 BRCT domain binding motif;PKA kinase substrate motif;PKC kinase substrate motif;Plk1 PBD domain binding motif	+	HTP					Interleukin-1 receptor-associated kinase 3
-8.62699	-4.6608	-1.43171	-5.80503	S	2			___1	+	Akt kinase substrate motif;Casein kinase II substrate motif;G protein-coupled receptor kinase 1 substrate motif;GSK3 kinase substrate motif;PKA kinase substrate motif;PKC kinase substrate motif	+	CST;HTP					Chromobox protein homolog 3													Phosphoserine
NaN	-0.620091	-2.10129	0.434562	S	3			___1		b-Adrenergic Receptor kinase substrate motif;BARD1 BRCT domain binding motif;Casein kinase I substrate motif;Casein kinase II substrate motif;G protein-coupled receptor kinase 1 substrate motif	+	CST;HTP					Uncharacterized protein C6orf203 homolog		Glu-rich											Phosphoserine
-3.09826	-3.57421	NaN	0.305679	S	3			___1		b-Adrenergic Receptor kinase substrate motif;BARD1 BRCT domain binding motif;Casein kinase II substrate motif;PKA kinase substrate motif;PKC kinase substrate motif	+	CST;HTP					RNA-binding protein 33													Phosphoserine
-2.75497	NaN	-2.94976	-3.05481	S	3			___1	+	b-Adrenergic Receptor kinase substrate motif;Casein kinase II substrate motif;PKA kinase substrate motif
-1.38127	NaN	-3.97583	-4.14298	S	2			___1		b-Adrenergic Receptor kinase substrate motif;Casein kinase I substrate motif;Casein kinase II substrate motif;Plk1 kinase substrate motif	+	HTP					Zinc finger protein ubi-d4													Phosphoserine
-3.81644	NaN	-7.92111	-5.24102	S	3			___1	+	AMP-activated protein kinase substrate motif;Casein kinase II substrate motif;Pyruvate dehydrogenase kinase substrate motif	+	HTP					Armadillo repeat-containing protein 10													Phosphoserine
-1.87245	-3.09616	NaN	-2.02697	S	3			___1	+	Casein kinase II substrate motif;DNA dependent Protein kinase substrate motif;G protein-coupled receptor kinase 1 substrate motif;GSK3 kinase substrate motif	+	CST					INO80 complex subunit C
-3.95074	-5.20306	-6.84628	-5.5566	S	2			___1	+	b-Adrenergic Receptor kinase substrate motif;Casein kinase II substrate motif;PKA kinase substrate motif;Pyruvate dehydrogenase kinase substrate motif	+	CST;HTP					Programmed cell death protein 5													Phosphoserine
0.497536	1.96846	0.53446	-1.24223	S	2			___1		Casein kinase II substrate motif;ERK1,2 kinase substrate motif;GSK-3, ERK1, ERK2, CDK5 substrate motif;WW domain binding motif	+	HTP	FAM76				Protein FAM76B													Phosphoserine															In isoform 2.
-2.46148	NaN	-2.96387	-3.97395	S	3			___1	+	ERK1,2 kinase substrate motif;G protein-coupled receptor kinase 1 substrate motif;GSK3 kinase substrate motif;GSK-3, ERK1, ERK2, CDK5 substrate motif;MDC1 BRCT domain binding motif;Plk1 PBD domain binding motif;WW domain binding motif	+	HTP					N-acylglucosamine 2-epimerase
-3.3143	-2.56149	-5.12552	-3.08094	S	2			___1	+	14-3-3 domain binding motif;Calmodulin-dependent protein kinase II substrate motif;Calmodulin-dependent protein kinase IV substrate motif;Casein kinase II substrate motif;Chk1 kinase substrate motif;ERK1,2 kinase substrate motif;GSK-3, ERK1, ERK2, CDK5 substrate motif;PKA kinase substrate motif;PKC kinase substrate motif;Pyruvate dehydrogenase kinase substrate motif;WW domain binding motif	+	HTP					Small acidic protein													Phosphoserine
-3.78432	-1.56256	-7.85335	-4.0621	S	2			___1	+	b-Adrenergic Receptor kinase substrate motif;Casein kinase I substrate motif;Casein kinase II substrate motif;Pyruvate dehydrogenase kinase substrate motif	+	CST;HTP					Proteasome subunit alpha type-3													Phosphoserine
NaN	-2.18613	-1.5005	-2.06588	S	3			___1	+	Casein kinase II substrate motif;G protein-coupled receptor kinase 1 substrate motif	+	HTP					Ubiquitin carboxyl-terminal hydrolase 7													Phosphoserine								Interaction with TSPYL5							In isoform 2.
NaN	-4.86961	-4.28363	-4.0251	S	2			___1	+	ATM kinase substrate motif;Casein kinase II substrate motif;DNA dependent Protein kinase substrate motif;PAK2 kinase substrate motif;Pim1 kinase substrate sequence;PKA kinase substrate motif;PKC kinase substrate motif;Pyruvate dehydrogenase kinase substrate motif	+	CST;HTP					WD repeat-containing protein 26													Phosphoserine
-3.42821	-2.58493	-5.43628	NaN	S	3			___1	+	Casein kinase II substrate motif;DNA dependent Protein kinase substrate motif;ERK1,2 kinase substrate motif;GSK-3, ERK1, ERK2, CDK5 substrate motif;WW domain binding motif	+	HTP	Mei5				Swi5-dependent recombination DNA repair protein 1 homolog		Pro-rich
NaN	-4.4015	-4.1934	-2.62078	S	3			___1	+	Casein kinase II substrate motif;G protein-coupled receptor kinase 1 substrate motif			GCR				Glucocorticoid receptor																					Modulating
-0.644104	-0.377632	1.5472	-0.9155	S	3			___1		Calmodulin-dependent protein kinase II substrate motif;Casein kinase II substrate motif;Chk1 kinase substrate motif;G protein-coupled receptor kinase 1 substrate motif;GSK3 kinase substrate motif;PKA kinase substrate motif;PKC kinase substrate motif	+	CST;HTP					ARF GTPase-activating protein GIT2
-1.60485	0.525367	0.0528332	NaN	S	2			___1		14-3-3 domain binding motif;Calmodulin-dependent protein kinase II substrate motif;Casein kinase II substrate motif;G protein-coupled receptor kinase 1 substrate motif;Phosphorylase kinase substrate motif;PKA kinase substrate motif;PKC kinase substrate motif	+	CST;HTP					Ena/VASP-like protein													Phosphoserine								EVH2
-3.85327	-4.87273	NaN	-4.30196	S	3			___1	+	ERK1,2 kinase substrate motif;GSK-3, ERK1, ERK2, CDK5 substrate motif;WW domain binding motif	+	HTP					Metastasis-associated protein MTA1													Phosphoserine
0.631616	NaN	-3.29067	-3.06927	S	2			___1		b-Adrenergic Receptor kinase substrate motif;Casein kinase II substrate motif;G protein-coupled receptor kinase 1 substrate motif;Pyruvate dehydrogenase kinase substrate motif	+	CST;HTP
-3.35865	-2.15598	-2.56124	-2.75662	S	3			___1	+	b-Adrenergic Receptor kinase substrate motif;BARD1 BRCT domain binding motif;Casein kinase II substrate motif	+	HTP
-2.67457	-2.96973	-1.78225	-1.34414	S	3			___1	+	b-Adrenergic Receptor kinase substrate motif;Casein kinase I substrate motif;Casein kinase II substrate motif;ERK1,2 kinase substrate motif;G protein-coupled receptor kinase 1 substrate motif;GSK-3, ERK1, ERK2, CDK5 substrate motif;WW domain binding motif	+	HTP					T-lymphocyte surface antigen Ly-9																														Cytoplasmic
-5.66808	-5.35308	-1.48774	NaN	S	2			___1		Casein kinase II substrate motif;ERK1,2 kinase substrate motif;GSK-3, ERK1, ERK2, CDK5 substrate motif;MAPKAPK2 kinase substrate motif;WW domain binding motif	+	HTP					Transcription elongation factor A protein 1													Phosphoserine
NaN	-2.14254	-2.42601	1.52075	S	2			___1		14-3-3 domain binding motif;Aurora-A kinase substrate motif;Calmodulin-dependent protein kinase II substrate motif;Casein kinase II substrate motif;MAPKAPK2 kinase substrate motif;PAK2 kinase substrate motif;Phosphorylase kinase substrate motif;PKA kinase substrate motif;PKC epsilon kinase substrate motif;PKC kinase substrate motif	+	CST;HTP					Unconventional myosin-IXb													Phosphoserine								Tail
0.730749	-4.26025	-2.5149	0.738984	S	2			___1		BARD1 BRCT domain binding motif;Casein kinase I substrate motif;Casein kinase II substrate motif;G protein-coupled receptor kinase 1 substrate motif;MDC1 BRCT domain binding motif;Plk1 PBD domain binding motif	+	HTP					Intersectin-1													Phosphoserine								KLERQ
-3.60154	-0.626736	NaN	-1.83599	S	4			___1		14-3-3 domain binding motif;Akt kinase substrate motif;Calmodulin-dependent protein kinase II substrate motif;Casein kinase II substrate motif;G protein-coupled receptor kinase 1 substrate motif;MAPKAPK1 kinase substrate motif;PKA kinase substrate motif;PKC kinase substrate motif;Pyruvate dehydrogenase kinase substrate motif	+	HTP					Signal-induced proliferation-associated protein 1
NaN	-3.35059	-4.77201	-3.03221	S	3			___1	+	ERK1,2 kinase substrate motif;GSK-3, ERK1, ERK2, CDK5 substrate motif;PKA kinase substrate motif;PKC kinase substrate motif;WW domain binding motif	+	HTP					Interferon regulatory factor 2-binding protein 2													Phosphoserine
-0.296988	-3.57553	NaN	-2.89561	S	3			___1		b-Adrenergic Receptor kinase substrate motif;ERK1,2 kinase substrate motif;GSK-3, ERK1, ERK2, CDK5 substrate motif;WW domain binding motif	+	HTP					General transcription factor 3C polypeptide 4													Phosphoserine															In isoform 3.
-0.975226	-1.83908	NaN	-0.693155	S	2			___1		14-3-3 domain binding motif;Calmodulin-dependent protein kinase II substrate motif;Calmodulin-dependent protein kinase IV substrate motif;Casein kinase II substrate motif;Chk1 kinase substrate motif;G protein-coupled receptor kinase 1 substrate motif;PKA kinase substrate motif;PKC kinase substrate motif	+	HTP
0.260989	1.4143	-0.645977	-0.264946	S	2			___1		Casein kinase II substrate motif;ERK1,2 kinase substrate motif;Growth associated histone HI kinase substrate motif;GSK-3, ERK1, ERK2, CDK5 substrate motif;PKA kinase substrate motif;PKC kinase substrate motif;WW domain binding motif	+	HTP					NF-kappa-B essential modulator													Phosphoserine								Interaction with CYLD;Required for interaction with TNFAIP3
-2.59257	-4.8219	-2.58243	-0.035801	S	4			___1		b-Adrenergic Receptor kinase substrate motif;Casein kinase I substrate motif;Casein kinase II substrate motif;Pyruvate dehydrogenase kinase substrate motif	+	CST;HTP	Septin				Septin-2						Septin-type G							Phosphoserine
-1.75453	-0.272716	NaN	-0.490922	S	2			___1		b-Adrenergic Receptor kinase substrate motif;Casein kinase I substrate motif;Casein kinase II substrate motif;G protein-coupled receptor kinase 1 substrate motif;Pyruvate dehydrogenase kinase substrate motif	+	CST;HTP
-2.0173	-3.59943	-3.74431	-3.01182	S	2			___1	+	Casein kinase I substrate motif;Casein kinase II substrate motif	+	HTP
-1.98097	-6.1209	NaN	-5.17867	S	3			___1		14-3-3 domain binding motif;Calmodulin-dependent protein kinase II substrate motif;PAK2 kinase substrate motif;PKA kinase substrate motif;PKC epsilon kinase substrate motif;PKC kinase substrate motif	+	CST;HTP
-3.23338	NaN	-5.24146	-2.15978	S	3			___1		Casein kinase II substrate motif;G protein-coupled receptor kinase 1 substrate motif;GSK3 kinase substrate motif	+	HTP					Nuclear autoantigen Sp-100																												In isoform 2.
-0.216971	-0.209111	0.162081	NaN	S	2			___1		b-Adrenergic Receptor kinase substrate motif;G protein-coupled receptor kinase 1 substrate motif;PKA kinase substrate motif;PKC kinase substrate motif
NaN	-3.40106	-5.42787	-4.49343	S	2			___1	+	b-Adrenergic Receptor kinase substrate motif;Casein kinase II substrate motif;ERK1,2 kinase substrate motif;GSK-3, ERK1, ERK2, CDK5 substrate motif;PKA kinase substrate motif;PKC kinase substrate motif;WW domain binding motif	+	HTP
-5.30352	0.463309	-6.87622	-6.84233	S	2			___1		Casein kinase II substrate motif	+	HTP
-3.75051	-3.42289	-1.57355	-2.32474	S	3			___1	+	Casein kinase II substrate motif;ERK1,2 kinase substrate motif;Growth associated histone HI kinase substrate motif;GSK-3, ERK1, ERK2, CDK5 substrate motif;PKA kinase substrate motif;WW domain binding motif	+	HTP
-3.87981	-5.20743	-4.03134	-2.96748	S	2			___1	+	Casein kinase II substrate motif;ERK1,2 kinase substrate motif;G protein-coupled receptor kinase 1 substrate motif;GSK3 kinase substrate motif;GSK-3, ERK1, ERK2, CDK5 substrate motif;WW domain binding motif	+	CST;HTP
-4.91947	0.0473989	0.554343	-4.03441	S	3			___1		14-3-3 domain binding motif;Akt kinase substrate motif;Calmodulin-dependent protein kinase II substrate motif;Casein kinase II substrate motif;MAPKAPK1 kinase substrate motif;PKA kinase substrate motif;PKC kinase substrate motif;Pyruvate dehydrogenase kinase substrate motif	+	CST;HTP
-3.92818	-2.6589	-3.94522	-4.14285	S	3			___1	+	14-3-3 domain binding motif;Calmodulin-dependent protein kinase II substrate motif;G protein-coupled receptor kinase 1 substrate motif;MAPKAPK1 kinase substrate motif;PKA kinase substrate motif;PKC kinase substrate motif	+	CST;HTP
-4.06111	-3.53102	-4.68312	-4.32565	S	2			___1	+	Casein kinase II substrate motif;Pyruvate dehydrogenase kinase substrate motif	+	HTP
-1.70642	-0.829767	-3.62247	-2.55835	S	2			___1	+	14-3-3 domain binding motif;Aurora-A kinase substrate motif;b-Adrenergic Receptor kinase substrate motif;Calmodulin-dependent protein kinase II substrate motif;Casein kinase II substrate motif;G protein-coupled receptor kinase 1 substrate motif;GSK3 kinase substrate motif;MAPKAPK2 kinase substrate motif;PAK2 kinase substrate motif;Phosphorylase kinase substrate motif;PKA kinase substrate motif;PK…	+	CST;HTP					Pumilio homolog 1		Ser-rich											Phosphoserine															In isoform 4.
-4.62793	NaN	-3.18876	-4.94457	S	2			___1	+	Casein kinase II substrate motif	+	CST;HTP	Synaptobrevin				Vesicle-trafficking protein SEC22b						v-SNARE coiled-coil homology							Phosphoserine																	Cytoplasmic
-5.03212	-4.6987	NaN	-4.70911	S	3			___1	+	Cdc2 kinase substrate motif;CDK kinase substrate motif;CDK1,2,4,6 kinase substrate motif;ERK1,2 kinase substrate motif;Growth associated histone HI kinase substrate motif;GSK-3, ERK1, ERK2, CDK5 substrate motif;MAPKAPK2 kinase substrate motif;PKA kinase substrate motif;PKC kinase substrate motif;WW domain binding motif	+	HTP
-2.68307	NaN	-2.21243	-3.49973	S	3			___1	+	Casein kinase I substrate motif	+	CST;HTP	Tropomyosin				Tropomyosin alpha-3 chain	+												Phosphoserine															In isoform 2.
-4.26876	-0.669648	NaN	-0.233345	S	3			___1		Casein kinase II substrate motif	+	CST;HTP
-2.01363	-2.03192	-2.65781	-2.04525	S	2			___1	+	Casein kinase I substrate motif							Cationic amino acid transporter 2																														Cytoplasmic
-2.24674	-2.47297	NaN	-1.64996	S	3			___1	+	b-Adrenergic Receptor kinase substrate motif;BARD1 BRCT domain binding motif;Casein kinase II substrate motif;G protein-coupled receptor kinase 1 substrate motif	+	CST;HTP					Mediator of DNA damage checkpoint protein 1													Phosphoserine								Interaction with the MRN complex
-1.98576	0.729618	-1.25199	-0.796887	S	3			___1		b-Adrenergic Receptor kinase substrate motif;Casein kinase I substrate motif;MAPKAPK2 kinase substrate motif	+	HTP					Homeobox protein cut-like 1
-6.58783	NaN	-5.24633	-4.57818	S	2			___1	+	14-3-3 domain binding motif;Calmodulin-dependent protein kinase II alpha substrate motif;Calmodulin-dependent protein kinase II substrate motif;Calmodulin-dependent protein kinase IV substrate motif;Casein kinase II substrate motif;Chk1 kinase substrate motif;G protein-coupled receptor kinase 1 substrate motif;Phosphorylase kinase substrate motif;PKA kinase substrate motif;PKC kinase substrate mo…	+	HTP					Transformation/transcription domain-associated protein													Phosphoserine								Interaction with TP53				Bipartite nuclear localization signal
-0.818528	-1.54848	0.178746	-0.15141	S	3			___1		b-Adrenergic Receptor kinase substrate motif;Casein kinase I substrate motif;Casein kinase II substrate motif;ERK1,2 kinase substrate motif;G protein-coupled receptor kinase 1 substrate motif;GSK3 kinase substrate motif;GSK-3, ERK1, ERK2, CDK5 substrate motif;WW domain binding motif	+	HTP					Ribosomal protein S6 kinase delta-1																												In isoform 4.
-0.67512	-2.85121	-5.43653	-5.10304	S	2			___1		14-3-3 domain binding motif;AMP-activated protein kinase substrate motif;b-Adrenergic Receptor kinase substrate motif;Calmodulin-dependent protein kinase I substrate motif;Calmodulin-dependent protein kinase II substrate motif;Calmodulin-dependent protein kinase IV substrate motif;Casein kinase II substrate motif;Chk1 kinase substrate motif;HMGCoA Reductase kinase substrate motif;PKA kinase subst…	+	CST;HTP					Rho GTPase-activating protein 30													Phosphoserine
-2.15341	-3.36612	NaN	-2.27935	S	3			___1	+	Casein kinase II substrate motif;DNA dependent Protein kinase substrate motif;ERK1,2 kinase substrate motif;G protein-coupled receptor kinase 1 substrate motif;GSK-3, ERK1, ERK2, CDK5 substrate motif;WW domain binding motif	+	HTP					EH domain-binding protein 1-like protein 1		Pro-rich																										In isoform 4| isoform 5.
-2.47586	-4.5184	NaN	-5.1806	S	2			___1	+	14-3-3 domain binding motif;Akt kinase substrate motif;Aurora-A kinase substrate motif;Calmodulin-dependent protein kinase II substrate motif;DMPK1 kinase substrate motif;MAPKAPK1 kinase substrate motif;MDC1 BRCT domain binding motif;p70 Ribosomal S6 kinase substrate motif;PAK2 kinase substrate motif;Phosphorylase kinase substrate motif;PKA kinase substrate motif;PKC epsilon kinase substrate moti…	+	CST;HTP					EH domain-binding protein 1-like protein 1													Phosphoserine
NaN	-2.09437	-4.74263	-1.42206	S	3			___1		14-3-3 domain binding motif;Akt kinase substrate motif;Calmodulin-dependent protein kinase II substrate motif;Casein kinase II substrate motif;G protein-coupled receptor kinase 1 substrate motif;MAPKAPK1 kinase substrate motif;PKA kinase substrate motif;PKC kinase substrate motif	+	CST;HTP					Apoptotic chromatin condensation inducer in the nucleus													Phosphoserine															In isoform 2.;In isoform 3.
-1.03525	-3.58843	-5.07797	-1.03987	S	2			___1		14-3-3 domain binding motif;Calmodulin-dependent protein kinase II substrate motif;Calmodulin-dependent protein kinase IV substrate motif;Casein kinase II substrate motif;Chk1 kinase substrate motif;ERK1,2 kinase substrate motif;GSK-3, ERK1, ERK2, CDK5 substrate motif;PKA kinase substrate motif;PKC kinase substrate motif;WW domain binding motif	+	CST;HTP					Apoptotic chromatin condensation inducer in the nucleus													Phosphoserine															In isoform 2.;In isoform 3.
-3.34539	NaN	-2.31459	-0.866594	S	3			___1		b-Adrenergic Receptor kinase substrate motif;BARD1 BRCT domain binding motif;Casein kinase II substrate motif;PKA kinase substrate motif;PKC kinase substrate motif	+	HTP					Apoptotic chromatin condensation inducer in the nucleus		Glu-rich											Phosphoserine															In isoform 2.;In isoform 3.
-4.00104	-3.68693	-4.31006	-2.68177	S	2			___1	+	Casein kinase II substrate motif;PKA kinase substrate motif	+	HTP	CD20				Membrane-spanning 4-domains subfamily A member 6D																														Cytoplasmic
-2.13841	NaN	-5.78532	-3.58094	S	3			___1		Casein kinase I substrate motif;Casein kinase II substrate motif;G protein-coupled receptor kinase 1 substrate motif	+	HTP					Protein KRI1 homolog													Phosphoserine
-2.88854	NaN	-4.19356	0.326652	S	2			___1		MAPKAPK2 kinase substrate motif;PKA kinase substrate motif;PKC kinase substrate motif	+	HTP	PH				Rho guanine nucleotide exchange factor 6						PH							Phosphoserine																+
0.0639171	NaN	-2.12847	0.408712	S	3			___1		b-Adrenergic Receptor kinase substrate motif;BARD1 BRCT domain binding motif;Casein kinase II substrate motif	+	HTP					Zinc finger protein 830													Phosphoserine
0.98943	-1.4016	-5.71535	NaN	S	2			___1		14-3-3 domain binding motif;BARD1 BRCT domain binding motif;Calmodulin-dependent protein kinase II substrate motif;Casein kinase II substrate motif;G protein-coupled receptor kinase 1 substrate motif;MAPKAPK2 kinase substrate motif;PKA kinase substrate motif;PKC epsilon kinase substrate motif;PKC kinase substrate motif	+	HTP					SAM and SH3 domain-containing protein 1
-2.81756	-2.1472	-0.485135	NaN	S	3			___1		14-3-3 domain binding motif;Akt kinase substrate motif;ATM kinase substrate motif;Calmodulin-dependent protein kinase II substrate motif;DNA dependent Protein kinase substrate motif;MAPKAPK1 kinase substrate motif;PAK2 kinase substrate motif;Pim1 kinase substrate sequence;PKA kinase substrate motif;PKC epsilon kinase substrate motif;PKC kinase substrate motif	+	CST;HTP					SAM and SH3 domain-containing protein 1													Phosphoserine
-5.74724	-4.06422	-5.70644	-5.67595	S	2			___1	+	14-3-3 domain binding motif;Calmodulin-dependent protein kinase II substrate motif;Casein kinase II substrate motif;Phosphorylase kinase substrate motif;PKA kinase substrate motif;PKC kinase substrate motif;Pyruvate dehydrogenase kinase substrate motif	+	HTP					SAM and SH3 domain-containing protein 1													Phosphoserine
-0.427828	-1.31984	0.187008	-0.52531	S	3			___1		b-Adrenergic Receptor kinase substrate motif;BARD1 BRCT domain binding motif;Casein kinase II substrate motif	+	HTP					Probable ATP-dependent RNA helicase DDX46													Phosphoserine
-4.0523	-2.152	-5.59499	-5.14688	S	3			___1	+	Casein kinase I substrate motif;Casein kinase II substrate motif;G protein-coupled receptor kinase 1 substrate motif;GSK3 kinase substrate motif;PKA kinase substrate motif;PKC kinase substrate motif	+	CST;HTP	THRAP3_BCLAF1				Bcl-2-associated transcription factor 1													Phosphoserine
NaN	-5.46269	-5.96497	-4.70031	S	2			___1	+	Casein kinase I substrate motif;Casein kinase II substrate motif;ERK1,2 kinase substrate motif;GSK-3, ERK1, ERK2, CDK5 substrate motif;PKA kinase substrate motif;WW domain binding motif	+	HTP	THRAP3_BCLAF1				Bcl-2-associated transcription factor 1													Phosphoserine
-1.89986	-2.21873	-1.42717	0.772224	S	3			___1		b-Adrenergic Receptor kinase substrate motif;Casein kinase II substrate motif;G protein-coupled receptor kinase 1 substrate motif;PKA kinase substrate motif;Pyruvate dehydrogenase kinase substrate motif	+	CST;HTP	THRAP3_BCLAF1				Bcl-2-associated transcription factor 1													Phosphoserine
1.42707	-2.61423	NaN	-2.47995	S	2			___1		14-3-3 domain binding motif;Calmodulin-dependent protein kinase II alpha substrate motif;Calmodulin-dependent protein kinase II substrate motif;Calmodulin-dependent protein kinase IV substrate motif;Casein kinase II substrate motif;Doublecortin kinase-1 kinase substrate motif;Phosphorylase kinase substrate motif;PKA kinase substrate motif;PKC kinase substrate motif;ZIP kinase substrate motif	+	CST;HTP					Multidrug resistance-associated protein 5													Phosphoserine
0.434668	-1.42407	-2.8039	-0.496753	S	3			___1		BARD1 BRCT domain binding motif;Casein kinase II substrate motif;G protein-coupled receptor kinase 1 substrate motif	+	HTP					ATP-dependent RNA helicase DDX24													Phosphoserine
-3.93034	-2.41296	NaN	-3.69486	S	3			___1	+	14-3-3 domain binding motif;Akt kinase substrate motif;b-Adrenergic Receptor kinase substrate motif;Calmodulin-dependent protein kinase II substrate motif;Casein kinase II substrate motif;G protein-coupled receptor kinase 1 substrate motif;GSK3 kinase substrate motif;MAPKAPK1 kinase substrate motif;PKA kinase substrate motif;PKC kinase substrate motif	+	CST;HTP					Protein PRRC2A													Phosphoserine								4 X 57 AA type A repeats
-3.98704	-0.95828	-1.25863	NaN	S	2			___1		14-3-3 domain binding motif;Calmodulin-dependent protein kinase II alpha substrate motif;Calmodulin-dependent protein kinase II substrate motif;Calmodulin-dependent protein kinase IV substrate motif;Chk1 kinase substrate motif;MAPKAPK2 kinase substrate motif;PKA kinase substrate motif;PKC kinase substrate motif	+	CST;HTP					Ubiquitin conjugation factor E4 B
-3.04979	1.0579	-3.77083	0.111966	S	3			___1		Casein kinase II substrate motif	+	HTP					Huntingtin													Phosphoserine															In isoform Short.
-5.38443	-4.06775	NaN	-5.13776	S	4			___1	+	14-3-3 domain binding motif;Akt kinase substrate motif;Calmodulin-dependent protein kinase II substrate motif;MAPKAPK1 kinase substrate motif;PKA kinase substrate motif;PKC delta kinase substrate motif;PKC epsilon kinase substrate motif;PKC kinase substrate motif	+	CST;HTP					Minor histocompatibility protein HA-1													Phosphoserine
-0.372599	0.0180643	0.296193	0.366588	S	4			___1		BARD1 BRCT domain binding motif;Casein kinase II substrate motif;G protein-coupled receptor kinase 1 substrate motif
NaN	0.0970713	-0.0287195	0.522056	S	3			___1		14-3-3 domain binding motif;Calmodulin-dependent protein kinase II alpha substrate motif;Calmodulin-dependent protein kinase II substrate motif;Calmodulin-dependent protein kinase IV substrate motif;Casein kinase II substrate motif;Chk1 kinase substrate motif;PKA kinase substrate motif;PKC kinase substrate motif;Pyruvate dehydrogenase kinase substrate motif	+	CST;HTP					Mitogen-activated protein kinase kinase kinase 2													Phosphoserine
-4.25432	-2.10389	-3.27872	-3.93821	S	2			___1	+	BARD1 BRCT domain binding motif;Casein kinase I substrate motif;Casein kinase II substrate motif	+	CST;HTP					Serine/threonine-protein phosphatase 6 regulatory subunit 3													Phosphoserine															In isoform 3.;In isoform 4.
-4.66815	-2.63541	-6.70401	-4.93646	S	3			___1	+	14-3-3 domain binding motif;Calmodulin-dependent protein kinase II alpha substrate motif;Calmodulin-dependent protein kinase II substrate motif;Calmodulin-dependent protein kinase IV substrate motif;Casein kinase II substrate motif;Chk1 kinase substrate motif;Phosphorylase kinase substrate motif;PKA kinase substrate motif;PKC epsilon kinase substrate motif;PKC kinase substrate motif	+	CST;HTP	BNIP2				BCL2/adenovirus E1B 19 kDa protein-interacting protein 2													Phosphoserine
-3.74176	-2.7504	NaN	-3.73	S	3			___1	+	b-Adrenergic Receptor kinase substrate motif;BARD1 BRCT domain binding motif;Casein kinase I substrate motif;Casein kinase II substrate motif;G protein-coupled receptor kinase 1 substrate motif;GSK3 kinase substrate motif	+	CST;HTP					FUN14 domain-containing protein 1													Phosphoserine																	Cytoplasmic
-0.217424	NaN	-2.8646	-3.54338	S	3			___1		ERK1,2 kinase substrate motif;Growth associated histone HI kinase substrate motif;GSK-3, ERK1, ERK2, CDK5 substrate motif;WW domain binding motif	+	HTP	Rsm1				Nuclear-interacting partner of ALK													Phosphoserine
-0.0259994	0.860764	0.0223323	NaN	S	3			___1		Casein kinase II substrate motif;G protein-coupled receptor kinase 1 substrate motif	+	CST;HTP	Treacle				Treacle protein													Phosphoserine
-5.8515	-6.64198	-6.63064	-6.45634	S	2			___1	+	Casein kinase I substrate motif;Cdc2 kinase substrate motif;CDK kinase substrate motif;CDK1,2,4,6 kinase substrate motif;ERK1,2 kinase substrate motif;Growth associated histone HI kinase substrate motif;GSK-3, ERK1, ERK2, CDK5 substrate motif;PKA kinase substrate motif;PKC kinase substrate motif;WW domain binding motif	+	CST;HTP;LTP					Heterogeneous nuclear ribonucleoprotein K													Phosphoserine								2 X 22 AA approximate repeats;2 X 6 AA approximate repeats;5 X 4 AA repeats of G-X-G-G;Interaction with ZIK1
NaN	-3.80672	-2.6754	-2.84809	S	4			___1	+	ERK1,2 kinase substrate motif;GSK-3, ERK1, ERK2, CDK5 substrate motif;WW domain binding motif	+	HTP;LTP					Beta-arrestin-1													Phosphoserine| by GRK5								Interaction with TRAF6
-4.54935	NaN	-4.99617	-4.2413	S	3			___1	+	ERK1,2 kinase substrate motif;G protein-coupled receptor kinase 1 substrate motif;GSK-3, ERK1, ERK2, CDK5 substrate motif;WW domain binding motif	+	HTP					Myc box-dependent-interacting protein 1
-4.77533	-4.0506	NaN	-4.3707	S	2			___1	+	b-Adrenergic Receptor kinase substrate motif;Casein kinase II substrate motif;G protein-coupled receptor kinase 1 substrate motif	+	CST;HTP					Transcriptional activator protein Pur-beta													Phosphoserine
-1.84565	-4.65595	-5.44643	-3.2395	S	3			___1	+	b-Adrenergic Receptor kinase substrate motif;Casein kinase II substrate motif;G protein-coupled receptor kinase 1 substrate motif;MAPKAPK2 kinase substrate motif;Pyruvate dehydrogenase kinase substrate motif	+	HTP	IBB				Importin subunit alpha-4													Phosphoserine
2.5601	NaN	-1.15972	-3.38629	S	3			___1		ATM kinase substrate motif;b-Adrenergic Receptor kinase substrate motif;Casein kinase II substrate motif;DNA dependent Protein kinase substrate motif;PKA kinase substrate motif	+	HTP					Pinin		Glu-rich											Phosphoserine
-4.59262	-3.04109	-3.24893	-6.68406	S	2			___1	+	14-3-3 domain binding motif;Calmodulin-dependent protein kinase II substrate motif;Calmodulin-dependent protein kinase IV substrate motif;Casein kinase II substrate motif;Chk1 kinase substrate motif;PKA kinase substrate motif;PKC kinase substrate motif;ZIP kinase substrate motif	+	CST;HTP	Pinin_SDK_N				Pinin													Phosphoserine
0.802731	0.246591	-2.16734	0.216982	S	4			___1		Casein kinase II substrate motif;DNA dependent Protein kinase substrate motif;Pyruvate dehydrogenase kinase substrate motif	+	CST;HTP	BLVR				AP-3 complex subunit delta-1													Phosphoserine
-0.748117	-3.49125	-2.06034	-1.35546	S	3			___1	+	BARD1 BRCT domain binding motif;Casein kinase II substrate motif	+	CST;HTP					Bystin													Phosphoserine
-3.98832	0.100843	-3.63093	-1.51589	S	3			___1		BARD1 BRCT domain binding motif;Casein kinase II substrate motif	+	CST;HTP					Membrane-associated progesterone receptor component 1													Phosphoserine																	Cytoplasmic
-1.02585	-2.04585	-2.29463	-1.70125	S	3			___1	+	Casein kinase II substrate motif;Pyruvate dehydrogenase kinase substrate motif	+	HTP					Striatin													Phosphoserine
-7.97956	-7.21351	-7.80625	-6.90703	S	2			___1	+	ERK1,2 kinase substrate motif;GSK-3, ERK1, ERK2, CDK5 substrate motif;WW domain binding motif	+	HTP					Glycylpeptide N-tetradecanoyltransferase 1													Phosphoserine
-2.47819	-1.28395	-1.64223	-4.74484	S	2			___1	+	G protein-coupled receptor kinase 1 substrate motif;MAPKAPK2 kinase substrate motif;PKA kinase substrate motif;PKC kinase substrate motif	+	CST;HTP					Syntaxin-7													Phosphoserine																	Cytoplasmic
-4.53006	-5.73874	NaN	-5.01229	S	2			___1	+	14-3-3 domain binding motif;Calmodulin-dependent protein kinase II substrate motif;ERK1,2 kinase substrate motif;GSK-3, ERK1, ERK2, CDK5 substrate motif;PKA kinase substrate motif;PKC epsilon kinase substrate motif;PKC kinase substrate motif;WW domain binding motif	+	HTP					Docking protein 2
-4.9206	-4.86422	-5.84469	NaN	S	4			___1	+	14-3-3 domain binding motif;Calmodulin-dependent protein kinase II substrate motif;Calmodulin-dependent protein kinase IV substrate motif;ERK1,2 kinase substrate motif;G protein-coupled receptor kinase 1 substrate motif;Growth associated histone HI kinase substrate motif;GSK-3, ERK1, ERK2, CDK5 substrate motif;MAPKAPK2 kinase substrate motif;PKA kinase substrate motif;PKC kinase substrate motif;W…	+	CST;HTP					Heterogeneous nuclear ribonucleoprotein U						B30.2/SPRY							Phosphoserine
NaN	-0.816444	-1.4618	0.878058	S	3			___1		Casein kinase II substrate motif;DNA dependent Protein kinase substrate motif;ERK1,2 kinase substrate motif;GSK-3, ERK1, ERK2, CDK5 substrate motif;WW domain binding motif	+	HTP					FYVE| RhoGEF and PH domain-containing protein 3																												In isoform 2.
-4.7041	-5.98777	-5.98823	-5.46894	S	3			___1	+	BARD1 BRCT domain binding motif;Casein kinase I substrate motif;Casein kinase II substrate motif	+	CST;HTP	HSP90				Heat shock protein HSP 90-beta													Phosphoserine
-2.10501	-2.7314	-0.165273	-2.8049	S	2			___1		b-Adrenergic Receptor kinase substrate motif;Casein kinase II substrate motif;Pyruvate dehydrogenase kinase substrate motif	+	CST;HTP	Ribosomal_60s				60S acidic ribosomal protein P0													Phosphoserine
-3.00012	NaN	-6.34438	-6.81822	S	3			___1	+	G protein-coupled receptor kinase 1 substrate motif	+	HTP					Histone H1.2													N-acetylserine;Phosphoserine
NaN	-0.86129	-2.15303	-2.44701	S	3			___1		14-3-3 domain binding motif;AMP-activated protein kinase substrate motif;b-Adrenergic Receptor kinase substrate motif;BARD1 BRCT domain binding motif;Calmodulin-dependent protein kinase I substrate motif;Calmodulin-dependent protein kinase II substrate motif;Calmodulin-dependent protein kinase IV substrate motif;Casein kinase II substrate motif;Chk1 kinase substrate motif;G protein-coupled recept…	+	CST;HTP	V_ATPase_I				V-type proton ATPase 116 kDa subunit a isoform 2													Phosphoserine																	Cytoplasmic
-3.57853	-2.94642	NaN	-1.77172	S	2			___1	+	b-Adrenergic Receptor kinase substrate motif;Casein kinase II substrate motif	+	CST;HTP					High mobility group protein HMG-I/HMG-Y		Glu-rich (acidic)											Phosphoserine
-4.62479	-4.59423	NaN	-4.88274	S	2			___1	+	14-3-3 domain binding motif;b-Adrenergic Receptor kinase substrate motif;Calmodulin-dependent protein kinase II alpha substrate motif;Calmodulin-dependent protein kinase II substrate motif;Calmodulin-dependent protein kinase IV substrate motif;Casein kinase II substrate motif;Doublecortin kinase-1 kinase substrate motif;PKA kinase substrate motif;PKC kinase substrate motif;ZIP kinase substrate mo…	+	HTP					Negative elongation factor E													Phosphoserine
-5.9396	-2.46825	-4.52726	-3.07643	S	3			___1	+	PKA kinase substrate motif;PKC kinase substrate motif							Thymosin beta-4													N-acetylserine						Hematopoietic system regulatory peptide
-2.22008	1.06516	NaN	-0.789661	S	2			___1		Casein kinase II substrate motif	+	HTP	Filament				Vimentin	+																				Coil 2;Rod
-7.41373	-7.44763	NaN	-7.44843	S	2			___1	+	AMP-activated protein kinase substrate motif;MDC1 BRCT domain binding motif;PKA kinase substrate motif;PKC kinase substrate motif;Plk1 PBD domain binding motif	+	CST;HTP;LTP	Filament_head				Vimentin													Phosphoserine								Head
-3.85308	-3.52932	NaN	-3.15547	S	2			___1	+	b-Adrenergic Receptor kinase substrate motif;Casein kinase II substrate motif;G protein-coupled receptor kinase 1 substrate motif	+	CST;HTP	Vinculin				Catenin alpha-1													Phosphoserine
-0.0802099	-0.98902	-2.81016	-2.9079	S	3			___1		Casein kinase II substrate motif;ERK1,2 kinase substrate motif;GSK-3, ERK1, ERK2, CDK5 substrate motif;WW domain binding motif	+	HTP;LTP					Friend leukemia integration 1 transcription factor
-3.27607	NaN	-4.21122	-3.67109	S	4			___1	+	Cdc2 kinase substrate motif;ERK1,2 kinase substrate motif;Growth associated histone HI kinase substrate motif;GSK-3, ERK1, ERK2, CDK5 substrate motif;PKA kinase substrate motif;PKC kinase substrate motif;WW domain binding motif	+	CST;HTP					Splicing factor U2AF 65 kDa subunit													Phosphoserine								Required for interaction with PRPF19
-3.0683	NaN	-3.13962	-1.50627	S	2			___1	+	Casein kinase II substrate motif;ERK1,2 kinase substrate motif;GSK-3, ERK1, ERK2, CDK5 substrate motif;PKA kinase substrate motif;PKC kinase substrate motif;WW domain binding motif	+	HTP					Microtubule-associated protein 4													Phosphoserine															In isoform 4.
-0.329685	NaN	0.382723	-0.468551	S	3			___1		Casein kinase I substrate motif;Casein kinase II substrate motif;G protein-coupled receptor kinase 1 substrate motif;MDC1 BRCT domain binding motif;Plk1 PBD domain binding motif	+	HTP					Macrophage scavenger receptor types I and II																														Cytoplasmic
-3.23447	NaN	-0.918279	-4.11821	S	2			___1		Casein kinase I substrate motif;Casein kinase II substrate motif;G protein-coupled receptor kinase 1 substrate motif;GSK3 kinase substrate motif	+	HTP					Macrophage scavenger receptor types I and II													Phosphoserine																	Cytoplasmic
-3.15586	NaN	-2.26868	-3.29874	S	3			___1	+	b-Adrenergic Receptor kinase substrate motif	+	HTP					C5a anaphylatoxin chemotactic receptor 1													Phosphoserine																	Cytoplasmic
-4.04604	-5.65363	-6.68437	NaN	S	3			___1	+	ERK1,2 kinase substrate motif;Growth associated histone HI kinase substrate motif;GSK-3, ERK1, ERK2, CDK5 substrate motif;PKA kinase substrate motif;PKC kinase substrate motif;WW domain binding motif	+	CST;HTP					Calnexin													Phosphoserine								Sufficient to mediate interaction with SGIP1									Cytoplasmic
-3.9634	NaN	-5.6435	-5.45856	S	2			___1	+	Casein kinase II substrate motif;G protein-coupled receptor kinase 1 substrate motif							Histone H1.5													N-acetylserine;Phosphoserine				+
-3.28279	-3.60725	-3.28912	-2.89014	S	3			___1	+	Cdc2 kinase substrate motif;CDK kinase substrate motif;CDK1,2,4,6 kinase substrate motif;ERK1,2 kinase substrate motif;Growth associated histone HI kinase substrate motif;GSK-3, ERK1, ERK2, CDK5 substrate motif;WW domain binding motif	+	CST;HTP					Histone H1.5													Phosphoserine
-3.50627	NaN	-5.44983	-4.18125	S	2			___1	+	Casein kinase II substrate motif;G protein-coupled receptor kinase 1 substrate motif	+	HTP					Histone H1.3													N-acetylserine;Phosphoserine
-0.976248	-2.79817	-1.3815	0.646808	S	3			___1		b-Adrenergic Receptor kinase substrate motif;BARD1 BRCT domain binding motif;Casein kinase II substrate motif;G protein-coupled receptor kinase 1 substrate motif	+	HTP	PLA2_B				Cytosolic phospholipase A2						PLA2c							Phosphoserine
-3.43818	-1.45415	-1.66539	-4.72681	S	2			___1	+	b-Adrenergic Receptor kinase substrate motif;Casein kinase II substrate motif;G protein-coupled receptor kinase 1 substrate motif;PKA kinase substrate motif;PKC kinase substrate motif	+	CST;HTP	Ribosomal_60s				60S acidic ribosomal protein P1													Phosphoserine
-1.65836	-2.19073	-3.64552	-3.87478	S	2			___1	+	b-Adrenergic Receptor kinase substrate motif;Casein kinase II substrate motif;G protein-coupled receptor kinase 1 substrate motif;Pyruvate dehydrogenase kinase substrate motif	+	CST;HTP	Ribosomal_60s				60S acidic ribosomal protein P1
-5.48973	NaN	-5.37602	-5.12034	S	2			___1	+	BARD1 BRCT domain binding motif;Casein kinase II substrate motif;G protein-coupled receptor kinase 1 substrate motif	+	CST;HTP					Choline-phosphate cytidylyltransferase A													Phosphoserine
-2.58381	-5.44769	NaN	-6.08726	S	3			___1	+	Casein kinase II substrate motif;Pyruvate dehydrogenase kinase substrate motif	+	HTP					Proliferation-associated protein 2G4													N-acetylserine;Phosphoserine								Necessary for nucleolar localization							In isoform 2.
-2.62843	-4.067	NaN	-4.80011	S	3			___1	+	BARD1 BRCT domain binding motif;Casein kinase II substrate motif;G protein-coupled receptor kinase 1 substrate motif;PKA kinase substrate motif;PKC kinase substrate motif	+	CST;HTP	UCH				Ubiquitin carboxyl-terminal hydrolase 10						USP							Phosphoserine
-0.793132	0.279055	-3.74865	NaN	S	3			___1		Cdc2 kinase substrate motif;CDK kinase substrate motif;CDK1,2,4,6 kinase substrate motif;DNA dependent Protein kinase substrate motif;ERK1,2 kinase substrate motif;G protein-coupled receptor kinase 1 substrate motif;Growth associated histone HI kinase substrate motif;GSK-3, ERK1, ERK2, CDK5 substrate motif;PKA kinase substrate motif;PKC kinase substrate motif;WW domain binding motif	+	HTP;LTP					High mobility group protein HMGI-C					A.T hook 2								Phosphoserine								Interaction with E4F1
-6.34567	-4.51953	-5.5798	-6.57305	S	3			___1	+	14-3-3 domain binding motif;Calmodulin-dependent protein kinase II substrate motif;Casein kinase II substrate motif;MAPKAPK2 kinase substrate motif;PKA kinase substrate motif;PKC epsilon kinase substrate motif;PKC kinase substrate motif	+	CST;HTP					Bcl-2-like protein 13													Phosphoserine
-3.83183	NaN	-3.74945	-5.2301	S	2			___1	+	Casein kinase II substrate motif;ERK1,2 kinase substrate motif;G protein-coupled receptor kinase 1 substrate motif;Growth associated histone HI kinase substrate motif;GSK-3, ERK1, ERK2, CDK5 substrate motif;WW domain binding motif	+	HTP					Ankyrin repeat and SAM domain-containing protein 1A													Phosphoserine
-4.33552	-4.12441	NaN	-4.09003	S	2			___1	+	Casein kinase I substrate motif;Casein kinase II substrate motif;G protein-coupled receptor kinase 1 substrate motif;MDC1 BRCT domain binding motif;Plk1 PBD domain binding motif	+	HTP					Nuclease-sensitive element-binding protein 1													Phosphoserine
-0.0620982	1.01135	NaN	-0.569779	S	3			___1		Casein kinase II substrate motif;G protein-coupled receptor kinase 1 substrate motif	+	CST;HTP					Nuclease-sensitive element-binding protein 1													Phosphoserine
-0.0404079	0.697507	NaN	-0.573789	S	4			___1		b-Adrenergic Receptor kinase substrate motif;Casein kinase II substrate motif	+	CST;HTP					Nuclease-sensitive element-binding protein 1													Phosphoserine
NaN	-4.22794	-2.91028	-4.34643	S	2			___1	+	PKA kinase substrate motif;PKC kinase substrate motif			SIX1_SD				Homeobox protein SIX5
-5.56702	-5.42427	-5.41945	-4.45002	S	3			___1	+	b-Adrenergic Receptor kinase substrate motif;ERK1,2 kinase substrate motif;G protein-coupled receptor kinase 1 substrate motif;Growth associated histone HI kinase substrate motif;GSK-3, ERK1, ERK2, CDK5 substrate motif;PKA kinase substrate motif;PKC kinase substrate motif;WW domain binding motif	+	CST;HTP	EBP50_C				Na(+)/H(+) exchange regulatory cofactor NHE-RF1													Phosphoserine															In isoform 2.
-5.2898	-4.1463	-4.1557	-6.84694	S	2			___1	+	14-3-3 domain binding motif;Calmodulin-dependent protein kinase II substrate motif;Calmodulin-dependent protein kinase IV substrate motif;Casein kinase II substrate motif;Chk1 kinase substrate motif;G protein-coupled receptor kinase 1 substrate motif;GSK3 kinase substrate motif;PKA kinase substrate motif;PKC kinase substrate motif	+	CST;HTP	EBP50_C				Na(+)/H(+) exchange regulatory cofactor NHE-RF1													Phosphoserine															In isoform 2.
NaN	-0.959626	-3.08412	1.52627	S	3			___1		b-Adrenergic Receptor kinase substrate motif;BARD1 BRCT domain binding motif;Casein kinase II substrate motif;G protein-coupled receptor kinase 1 substrate motif	+	CST;HTP					Nascent polypeptide-associated complex subunit alpha;Nascent polypeptide-associated complex subunit alpha| muscle-specific form													Phosphoserine
-5.59367	-2.26133	-6.37315	-0.172165	S	3			___1		ERK1,2 kinase substrate motif;GSK-3, ERK1, ERK2, CDK5 substrate motif;WW domain binding motif	+	HTP					Serine/threonine-protein kinase WNK1													Phosphoserine															In isoform 6.
1.31063	NaN	-1.29435	0.491289	S	3			___1		Casein kinase I substrate motif;Casein kinase II substrate motif;G protein-coupled receptor kinase 1 substrate motif	+	HTP					Ras GTPase-activating protein-binding protein 2
-2.02298	-4.28408	-0.09411	0.722204	S	2			___1		14-3-3 domain binding motif;b-Adrenergic Receptor kinase substrate motif;Calmodulin-dependent protein kinase II substrate motif;Calmodulin-dependent protein kinase IV substrate motif;Chk1 kinase substrate motif;PKA kinase substrate motif;PKC kinase substrate motif	+	HTP					Docking protein 1													Phosphoserine
NaN	-4.28712	-6.1498	-5.16132	S	3			___1	+	Casein kinase II substrate motif;MAPKAPK2 kinase substrate motif;PKA kinase substrate motif;PKC kinase substrate motif	+	HTP					Regulator of G-protein signaling 14
NaN	-7.84679	-6.34849	-8.85128	S	2			___1	+	14-3-3 domain binding motif;Calmodulin-dependent protein kinase II substrate motif;Casein kinase II substrate motif;G protein-coupled receptor kinase 1 substrate motif;GSK3 kinase substrate motif;PKA kinase substrate motif;PKC kinase substrate motif	+	HTP					Hematological and neurological expressed 1 protein;Hematological and neurological expressed 1 protein| N-terminally processed													Phosphoserine
NaN	-1.60973	-0.359287	-1.21367	S	3			___1		b-Adrenergic Receptor kinase substrate motif;Casein kinase II substrate motif;G protein-coupled receptor kinase 1 substrate motif;PKA kinase substrate motif;PKC kinase substrate motif	+	CST;HTP	Ribosomal_60s				60S acidic ribosomal protein P2													Phosphoserine
-0.53598	-1.81244	-1.4888	0.111432	S	3			___1		b-Adrenergic Receptor kinase substrate motif;Casein kinase II substrate motif;Pyruvate dehydrogenase kinase substrate motif	+	CST;HTP	Ribosomal_60s				60S acidic ribosomal protein P2													Phosphoserine
-0.605793	-1.22749	-3.89244	-7.76033	S	2			___1		14-3-3 domain binding motif;b-Adrenergic Receptor kinase substrate motif;Calmodulin-dependent protein kinase II substrate motif;Casein kinase II substrate motif;PAK2 kinase substrate motif;PKA kinase substrate motif;PKC epsilon kinase substrate motif;PKC kinase substrate motif	+	CST;HTP;LTP					Integrin alpha-4													Phosphoserine																	Cytoplasmic
1.43253	4.41414	3.53953	0.925164	S	2			___1		b-Adrenergic Receptor kinase substrate motif;Casein kinase II substrate motif;Pyruvate dehydrogenase kinase substrate motif	+	HTP					DNA topoisomerase 2-alpha													Phosphoserine
-3.36584	NaN	-2.95736	-1.74715	S	2			___1	+	14-3-3 domain binding motif;Aurora-A kinase substrate motif;Calmodulin-dependent protein kinase II substrate motif;Casein kinase II substrate motif;MAPKAPK2 kinase substrate motif;PAK2 kinase substrate motif;PKA kinase substrate motif;PKC epsilon kinase substrate motif;PKC kinase substrate motif;Pyruvate dehydrogenase kinase substrate motif	+	CST;HTP;LTP					Cyclin-dependent kinase 18													Phosphoserine
-6.89224	-5.30096	-9.03063	-5.00263	S	3			___1	+	ERK1,2 kinase substrate motif;GSK-3, ERK1, ERK2, CDK5 substrate motif;WW domain binding motif	+	HTP					GTP cyclohydrolase 1
-5.33107	-3	-5.08681	-3.8422	S	3			___1	+	14-3-3 domain binding motif;BARD1 BRCT domain binding motif;Calmodulin-dependent protein kinase II substrate motif;Casein kinase II substrate motif;G protein-coupled receptor kinase 1 substrate motif;PKA kinase substrate motif;PKC kinase substrate motif	+	CST;HTP					GTP cyclohydrolase 1													Phosphoserine
-1.41712	-0.533514	-2.66091	-1.43713	S	3			___1	+	Casein kinase II substrate motif;Pyruvate dehydrogenase kinase substrate motif	+	HTP					Protein O-GlcNAcase													Phosphoserine															In isoform 2.
-4.25283	NaN	-3.96079	-3.17436	S	2			___1	+	Casein kinase II substrate motif;ERK1,2 kinase substrate motif;Growth associated histone HI kinase substrate motif;GSK-3, ERK1, ERK2, CDK5 substrate motif;MDC1 BRCT domain binding motif;PKA kinase substrate motif;PKC kinase substrate motif;Plk1 PBD domain binding motif;WW domain binding motif	+	HTP	Macoilin				Macoilin													Phosphoserine
-4.21655	-4.30543	-6.53376	NaN	S	3			___1	+	Casein kinase II substrate motif	+	HTP					Eukaryotic translation initiation factor 5B		Lys-rich											Phosphoserine
-7.8896	-3.20556	-7.162	-3.59431	S	3			___1	+	b-Adrenergic Receptor kinase substrate motif;Casein kinase I substrate motif;Casein kinase II substrate motif;G protein-coupled receptor kinase 1 substrate motif	+	CST;HTP					Eukaryotic translation initiation factor 5B		Lys-rich											Phosphoserine
-4.27884	-3.13327	-2.38624	-4.53179	S	2			___1	+	b-Adrenergic Receptor kinase substrate motif;Casein kinase II substrate motif	+	CST;HTP					Eukaryotic translation initiation factor 5B		Lys-rich											Phosphoserine
-5.75477	-7.81075	-4.50255	-4.21488	S	2			___1	+	b-Adrenergic Receptor kinase substrate motif;G protein-coupled receptor kinase 1 substrate motif	+	HTP
-3.90734	-3.73123	-0.326172	NaN	S	3			___1		14-3-3 domain binding motif;b-Adrenergic Receptor kinase substrate motif;Calmodulin-dependent protein kinase II substrate motif;Casein kinase II substrate motif;PAK2 kinase substrate motif;PKA kinase substrate motif;PKC epsilon kinase substrate motif;PKC kinase substrate motif	+	CST;HTP	RNF111_N				Uncharacterized protein C18orf25 homolog													Phosphoserine
-1.19687	-3.70678	NaN	-3.96881	S	2			___1		Casein kinase I substrate motif;Casein kinase II substrate motif;G protein-coupled receptor kinase 1 substrate motif	+	CST;HTP	Ribosomal_L22e				60S ribosomal protein L22-like 1													Phosphoserine
-2.05433	-1.99068	NaN	-3.29152	S	2			___1	+	b-Adrenergic Receptor kinase substrate motif;G protein-coupled receptor kinase 1 substrate motif	+	HTP					60S ribosomal protein L22-like 1													Phosphoserine
0.65306	-1.78637	-0.823013	0.165172	S	3			___1		b-Adrenergic Receptor kinase substrate motif;BARD1 BRCT domain binding motif;Casein kinase I substrate motif;Casein kinase II substrate motif	+	CST;HTP
-2.03653	0.741747	0.024887	0.136848	S	3			___1		Casein kinase II substrate motif	+	HTP
-3.709	NaN	-3.10346	-2.74652	S	3			___1	+	DNA dependent Protein kinase substrate motif;ERK1,2 kinase substrate motif;G protein-coupled receptor kinase 1 substrate motif;GSK3 kinase substrate motif;GSK-3, ERK1, ERK2, CDK5 substrate motif;WW domain binding motif	+	HTP;LTP					Phosphatidylinositol 4-kinase type 2-alpha													Phosphoserine
-4.87062	-4.74735	-5.67883	-6.05476	S	2			___1	+	14-3-3 domain binding motif;Calmodulin-dependent protein kinase II substrate motif;Casein kinase II substrate motif;G protein-coupled receptor kinase 1 substrate motif;MAPKAPK1 kinase substrate motif;p70 Ribosomal S6 kinase substrate motif;Phosphorylase kinase substrate motif;PKA kinase substrate motif;PKC kinase substrate motif;ZIP kinase substrate motif	+	HTP					Pyrin
NaN	-0.0274544	-3.56093	0.716245	S	3			___1		14-3-3 domain binding motif;Calmodulin-dependent protein kinase II substrate motif;DNA dependent Protein kinase substrate motif;ERK1,2 kinase substrate motif;G protein-coupled receptor kinase 1 substrate motif;GSK-3, ERK1, ERK2, CDK5 substrate motif;MAPKAPK2 kinase substrate motif;PKA kinase substrate motif;PKC kinase substrate motif;WW domain binding motif	+	HTP					Mesoderm induction early response protein 1													Phosphoserine
-0.44973	-0.571879	-1.93583	1.24586	S	4			___1		Casein kinase II substrate motif;PKA kinase substrate motif;Pyruvate dehydrogenase kinase substrate motif	+	HTP					Oxysterol-binding protein 1													Phosphoserine
-7.02571	-4.15054	-5.59165	-5.12996	S	4			___1	+	14-3-3 domain binding motif;Calmodulin-dependent protein kinase II substrate motif;Casein kinase II substrate motif;MAPKAPK1 kinase substrate motif;PAK2 kinase substrate motif;Pim1 kinase substrate sequence;PKA kinase substrate motif;PKC epsilon kinase substrate motif;PKC kinase substrate motif;Pyruvate dehydrogenase kinase substrate motif;ZIP kinase substrate motif	+	CST;HTP					NSFL1 cofactor p47													Phosphoserine
-8.36747	-8.25649	-8.16977	-7.30454	S	2			___1	+	14-3-3 domain binding motif;Calmodulin-dependent protein kinase II substrate motif;Casein kinase II substrate motif;MAPKAPK1 kinase substrate motif;p70 Ribosomal S6 kinase substrate motif;Phosphorylase kinase substrate motif;PKA kinase substrate motif;PKC kinase substrate motif	+	HTP					SH3 domain-containing kinase-binding protein 1													Phosphoserine															In isoform 4.;In isoform 5.;In isoform 6.;In isoform 7.
-4.43562	-6.39314	NaN	-4.82505	S	2			___1	+	14-3-3 domain binding motif;Calmodulin-dependent protein kinase II substrate motif;ERK1,2 kinase substrate motif;GSK-3, ERK1, ERK2, CDK5 substrate motif;PKA kinase substrate motif;PKC kinase substrate motif;WW domain binding motif	+	HTP					TSC22 domain family protein 4													Phosphoserine
-3.65803	NaN	-4.46546	-2.08485	S	2			___1	+	14-3-3 domain binding motif;b-Adrenergic Receptor kinase substrate motif;Calmodulin-dependent protein kinase II substrate motif;Casein kinase II substrate motif;PAK2 kinase substrate motif;PKA kinase substrate motif;PKC epsilon kinase substrate motif;PKC kinase substrate motif	+	CST;HTP					Low density lipoprotein receptor adapter protein 1
NaN	-3.56451	-4.52992	-3.34423	S	2			___1	+	14-3-3 domain binding motif;Calmodulin-dependent protein kinase II substrate motif;Casein kinase II substrate motif;PAK2 kinase substrate motif;PKA kinase substrate motif;PKA, PKG kinase substrate motif;PKC epsilon kinase substrate motif;PKC kinase substrate motif;PKG kinase substrate motif	+	CST;HTP;LTP	Bcl-2_BAD				Bcl2-associated agonist of cell death								+					Phosphoserine| by PKA and PKB	Enhances pro-apoptotic activity| no phosphorylation| interacts with Bcl-X(L);No pro-apoptotic activity| no interaction with Bcl-X(L)											BH3
-3.68064	-3.76168	NaN	-3.89806	S	3			___1	+	b-Adrenergic Receptor kinase substrate motif;Casein kinase I substrate motif;Casein kinase II substrate motif;G protein-coupled receptor kinase 1 substrate motif	+	HTP					U4/U6.U5 tri-snRNP-associated protein 2		Arg-rich											Phosphoserine
-3.68127	-3.48825	-3.95534	NaN	S	2			___1	+	Casein kinase II substrate motif;PKA kinase substrate motif;PKC kinase substrate motif;Pyruvate dehydrogenase kinase substrate motif	+	HTP;LTP					Plastin-2													Phosphoserine
NaN	-2.46937	-4.04723	-4.6812	S	2			___1	+	AMP-activated protein kinase substrate motif;b-Adrenergic Receptor kinase substrate motif;Casein kinase I substrate motif;Casein kinase II substrate motif;Pyruvate dehydrogenase kinase substrate motif	+	HTP					Plastin-2						Actin-binding 1							Phosphoserine
0.164271	-1.06241	-2.10339	-0.198775	S	3			___1		14-3-3 domain binding motif;Calmodulin-dependent protein kinase II substrate motif;Casein kinase II substrate motif;ERK1,2 kinase substrate motif;G protein-coupled receptor kinase 1 substrate motif;GSK3 kinase substrate motif;GSK-3, ERK1, ERK2, CDK5 substrate motif;PKA kinase substrate motif;PKC epsilon kinase substrate motif;PKC kinase substrate motif;WW domain binding motif	+	CST;HTP					Guanine nucleotide-binding protein-like 3													Phosphoserine								Acidic
-4.82043	-4.10912	-5.90721	-3.61559	S	2			___1	+	14-3-3 domain binding motif;Akt kinase substrate motif;Calmodulin-dependent protein kinase II substrate motif;Casein kinase II substrate motif;G protein-coupled receptor kinase 1 substrate motif;MAPKAPK1 kinase substrate motif;MAPKAPK2 kinase substrate motif;PKA kinase substrate motif;PKC kinase substrate motif	+	CST;HTP;LTP					Eukaryotic translation initiation factor 4B		Arg-rich											Phosphoserine| by RPS6KA1 and RPS6KB1
-6.61996	-2.75526	-6.00074	-6.65668	S	2			___1	+	Casein kinase II substrate motif;MDC1 BRCT domain binding motif;Plk1 PBD domain binding motif	+	CST;HTP					Eukaryotic translation initiation factor 4B													Phosphoserine
-0.156418	-4.02531	-4.6888	-3.11516	S	2			___1		Casein kinase I substrate motif;Casein kinase II substrate motif;DNA dependent Protein kinase substrate motif;ERK1,2 kinase substrate motif;GSK-3, ERK1, ERK2, CDK5 substrate motif;WW domain binding motif	+	CST;HTP					Eukaryotic translation initiation factor 4B													Phosphoserine
-0.0273514	-4.86283	-5.35237	NaN	S	3			___1		b-Adrenergic Receptor kinase substrate motif;ERK1,2 kinase substrate motif;GSK-3, ERK1, ERK2, CDK5 substrate motif;PKA kinase substrate motif;PKC kinase substrate motif;WW domain binding motif	+	HTP	Gelsolin				Macrophage-capping protein													Phosphoserine
1.2906	NaN	-2.6707	0.326077	S	3			___1		Casein kinase II substrate motif;ERK1,2 kinase substrate motif;GSK-3, ERK1, ERK2, CDK5 substrate motif;PKA kinase substrate motif;WW domain binding motif	+	HTP					Cytoplasmic polyadenylation element-binding protein 4													Phosphoserine
-1.92528	-3.686	-3.97023	-2.95143	S	3			___1	+	ERK1,2 kinase substrate motif;GSK-3, ERK1, ERK2, CDK5 substrate motif;PKA kinase substrate motif;PKC kinase substrate motif;WW domain binding motif	+	CST;HTP					Mitochondrial import receptor subunit TOM70													Phosphoserine																	Cytoplasmic
NaN	0.339594	-3.09653	0.658646	S	4			___1		b-Adrenergic Receptor kinase substrate motif;BARD1 BRCT domain binding motif;Casein kinase I substrate motif;Casein kinase II substrate motif;PKA kinase substrate motif;PKC kinase substrate motif	+	HTP	TIP_N				Tuftelin-interacting protein 11													Phosphoserine
1.143	-2.21612	-1.44305	0.93644	S	3			___1		b-Adrenergic Receptor kinase substrate motif;BARD1 BRCT domain binding motif;Casein kinase II substrate motif;G protein-coupled receptor kinase 1 substrate motif	+	CST;HTP					Tuftelin-interacting protein 11													Phosphoserine
NaN	-4.31049	-5.15931	-6.64069	S	3			___1	+	14-3-3 domain binding motif;Akt kinase substrate motif;AMP-activated protein kinase 2 substrate motif;Calmodulin-dependent protein kinase II substrate motif;ERK1,2 kinase substrate motif;GSK-3, ERK1, ERK2, CDK5 substrate motif;MAPKAPK1 kinase substrate motif;PKA kinase substrate motif;PKC kinase substrate motif;WW domain binding motif	+	CST;HTP					Matrin-3													Phosphoserine
-3.14752	0.648465	-0.209628	-0.233396	S	4			___1		b-Adrenergic Receptor kinase substrate motif;Casein kinase II substrate motif;Pyruvate dehydrogenase kinase substrate motif	+	HTP					Cleavage stimulation factor subunit 3													Phosphoserine
-0.192266	-0.057752	0.23352	NaN	S	3			___1		Cdc2 kinase substrate motif;CDK kinase substrate motif;CDK1,2,4,6 kinase substrate motif;ERK1,2 kinase substrate motif;Growth associated histone HI kinase substrate motif;GSK-3, ERK1, ERK2, CDK5 substrate motif;PKA kinase substrate motif;PKC kinase substrate motif;WW domain binding motif	+	CST;HTP	TRAP_alpha				Translocon-associated protein subunit alpha													Phosphoserine																	Cytoplasmic
-1.61414	-2.72023	-2.11048	-2.91528	S	3			___1	+	Cdc2 kinase substrate motif;CDK kinase substrate motif;CDK1,2,4,6 kinase substrate motif;ERK1,2 kinase substrate motif;GSK-3, ERK1, ERK2, CDK5 substrate motif;WW domain binding motif	+	CST;HTP	DLIC				Cytoplasmic dynein 1 light intermediate chain 1													Phosphoserine
-4.57697	-5.2649	0.579759	0.115166	S	2			___1		Casein kinase II substrate motif;ERK1,2 kinase substrate motif;GSK-3, ERK1, ERK2, CDK5 substrate motif;WW domain binding motif	+	CST;HTP	DLIC				Cytoplasmic dynein 1 light intermediate chain 1													Phosphoserine
NaN	-3.13644	-1.59444	-2.47786	S	2			___1	+	b-Adrenergic Receptor kinase substrate motif;Casein kinase II substrate motif;G protein-coupled receptor kinase 1 substrate motif;Pyruvate dehydrogenase kinase substrate motif	+	HTP					M-phase phosphoprotein 8													Phosphoserine
-2.2223	-0.820616	-3.33794	-1.09446	S	3			___1	+	BARD1 BRCT domain binding motif;Casein kinase I substrate motif;Casein kinase II substrate motif	+	CST;HTP					TBC1 domain family member 2B													Phosphoserine
-2.50496	0.341872	-3.03469	1.52602	S	4			___1		b-Adrenergic Receptor kinase substrate motif;BARD1 BRCT domain binding motif;Casein kinase I substrate motif;Casein kinase II substrate motif;G protein-coupled receptor kinase 1 substrate motif	+	CST;HTP	Nucleoplasmin				Nucleophosmin		Asp/Glu-rich (acidic)											Phosphoserine								Required for interaction with SENP3
-2.68789	-4.2285	-3.76871	-4.77174	S	3			___1	+	ATM kinase substrate motif;DNA dependent Protein kinase substrate motif	+	HTP;LTP	AMPK1_CBM				5'-AMP-activated protein kinase subunit beta-1													Phosphoserine| by autocatalysis								Glycogen-binding domain
0.35095	-4.08799	0.444349	-1.27974	S	3			___1		G protein-coupled receptor kinase 1 substrate motif;PKA kinase substrate motif;PKC kinase substrate motif	+	HTP	His_Phos_1				Phosphoglycerate mutase 1
-2.22055	NaN	-2.64377	0.702835	S	2			___1		14-3-3 domain binding motif;Aurora-A kinase substrate motif;Calmodulin-dependent protein kinase II substrate motif;Casein kinase II substrate motif;PAK2 kinase substrate motif;Phosphorylase kinase substrate motif;PKA kinase substrate motif;PKC epsilon kinase substrate motif;PKC kinase substrate motif	+	CST;HTP					Sphingosine-1-phosphate phosphatase 1													Phosphoserine
-3.86994	-3.68303	-1.85366	-2.56465	S	3			___1	+	b-Adrenergic Receptor kinase substrate motif;Casein kinase II substrate motif	+	HTP	eIF3_subunit				Eukaryotic translation initiation factor 3 subunit J-A													Phosphoserine								Sufficient for interaction with EIF3B
-4.60233	-5.15699	-4.41021	NaN	S	2			___1	+	14-3-3 domain binding motif;Calmodulin-dependent protein kinase II substrate motif;Casein kinase II substrate motif;ERK1,2 kinase substrate motif;G protein-coupled receptor kinase 1 substrate motif;Growth associated histone HI kinase substrate motif;GSK3 kinase substrate motif;GSK-3, ERK1, ERK2, CDK5 substrate motif;MAPKAPK1 kinase substrate motif;Pim1 kinase substrate sequence;PKA kinase substra…	+	CST;HTP	SWIRM-assoc_2				SWI/SNF complex subunit SMARCC2													Phosphoserine
-4.8807	-4.44857	-1.78921	-3.6009	S	3			___1	+	Casein kinase I substrate motif;Casein kinase II substrate motif;ERK1,2 kinase substrate motif;GSK-3, ERK1, ERK2, CDK5 substrate motif;WW domain binding motif	+	HTP	SWIRM-assoc_2				SWI/SNF complex subunit SMARCC2													Phosphoserine
NaN	-2.86292	-3.48754	-2.38353	S	3			___1	+	b-Adrenergic Receptor kinase substrate motif;Casein kinase II substrate motif;G protein-coupled receptor kinase 1 substrate motif;PKA kinase substrate motif;PKC kinase substrate motif	+	CST;HTP
-2.70031	-4.00657	-5.15323	-4.38573	S	3			___1	+	BARD1 BRCT domain binding motif;Casein kinase I substrate motif;Casein kinase II substrate motif;DNA dependent Protein kinase substrate motif;G protein-coupled receptor kinase 1 substrate motif	+	HTP					Nucleolar RNA helicase 2													Phosphoserine								3 X 37 AA tandem repeats	2017-01-01
-4.86203	NaN	-5.47547	-5.47695	S	3			___1	+	b-Adrenergic Receptor kinase substrate motif;Casein kinase II substrate motif;G protein-coupled receptor kinase 1 substrate motif	+	CST;HTP					Nucleolar RNA helicase 2													Phosphoserine
-3.85213	-4.39241	-3.87815	-3.95899	S	2			___1	+	Casein kinase II substrate motif	+	HTP					Eukaryotic translation initiation factor 2 subunit 2													N-acetylserine;Phosphoserine
-2.13144	-1.44171	NaN	-3.29633	S	2			___1		14-3-3 domain binding motif;Akt kinase substrate motif;Calmodulin-dependent protein kinase II substrate motif;Casein kinase II substrate motif;G protein-coupled receptor kinase 1 substrate motif;MAPKAPK1 kinase substrate motif;PKA kinase substrate motif;PKC kinase substrate motif	+	CST;HTP					Hepatoma-derived growth factor-related protein 2
-1.02301	-2.79286	-3.88711	-1.72271	S	3			___1	+	Casein kinase I substrate motif;PKA kinase substrate motif;PKC kinase substrate motif	+	CST;HTP					Src kinase-associated phosphoprotein 2
4.45049	-1.7269	-3.24332	-2.84115	S	4			___1		b-Adrenergic Receptor kinase substrate motif;BARD1 BRCT domain binding motif;Casein kinase II substrate motif;G protein-coupled receptor kinase 1 substrate motif	+	CST;HTP	Adaptin_N				AP-3 complex subunit beta-1													Phosphoserine										(in Ref. 4| AAH15068)
0.2529	-2.74014	-1.90779	-1.81573	S	3			___1		Casein kinase II substrate motif;MAPKAPK2 kinase substrate motif	+	HTP					Splicing factor| suppressor of white-apricot homolog													Phosphoserine
1.05165	0.740625	-0.421844	1.08902	S	3			___1		Casein kinase II substrate motif;MDC1 BRCT domain binding motif;Plk1 PBD domain binding motif;Pyruvate dehydrogenase kinase substrate motif	+	CST;HTP					Protein Niban													Phosphoserine
1.64778	0.602647	-0.930985	0.856946	S	3			___1		14-3-3 domain binding motif;Calmodulin-dependent protein kinase II substrate motif;G protein-coupled receptor kinase 1 substrate motif;PAK2 kinase substrate motif;PKA kinase substrate motif;PKC epsilon kinase substrate motif;PKC kinase substrate motif	+	CST;HTP					Protein Niban													Phosphoserine
0.501006	0.594357	-0.0392956	-3.20823	S	3			___1		b-Adrenergic Receptor kinase substrate motif;Casein kinase II substrate motif;Pyruvate dehydrogenase kinase substrate motif	+	HTP					Lysine-specific demethylase PHF2													Phosphoserine
-4.04123	-0.168512	-4.163	-3.82168	S	3			___1		ERK1,2 kinase substrate motif;GSK-3, ERK1, ERK2, CDK5 substrate motif;WW domain binding motif	+	HTP	DUF2051				Leucine-rich repeat flightless-interacting protein 1																												In isoform 2.
-0.326498	0.497434	NaN	-0.495959	S	2			___1		14-3-3 domain binding motif;AMP-activated protein kinase substrate motif;Calmodulin-dependent protein kinase II substrate motif;Casein kinase II substrate motif;HMGCoA Reductase kinase substrate motif;MAPKAPK1 kinase substrate motif;PKA kinase substrate motif;PKC kinase substrate motif	+	HTP					Leucine-rich repeat flightless-interacting protein 1																												In isoform 2.
-3.38153	NaN	0.200755	-1.46961	S	4			___1		ERK1,2 kinase substrate motif;Growth associated histone HI kinase substrate motif;GSK-3, ERK1, ERK2, CDK5 substrate motif;WW domain binding motif	+	HTP					CapZ-interacting protein
-0.0957587	-3.74813	-2.05751	-6.27146	S	3			___1		Casein kinase II substrate motif;G protein-coupled receptor kinase 1 substrate motif	+	CST;HTP	RCSD				CapZ-interacting protein
-0.0487703	-3.96218	0.485324	-1.61821	S	2			___1		Casein kinase II substrate motif;Pyruvate dehydrogenase kinase substrate motif	+	HTP	SLC12				Solute carrier family 12 member 6													Phosphoserine																	Cytoplasmic
-2.41312	-0.412443	-0.277149	NaN	S	3			___1		b-Adrenergic Receptor kinase substrate motif;Casein kinase II substrate motif;Pyruvate dehydrogenase kinase substrate motif	+	HTP					Arf-GAP with Rho-GAP domain| ANK repeat and PH domain-containing protein 1													Phosphoserine															In isoform 3.
-2.83939	-4.40241	-4.82484	NaN	S	2			___1	+	14-3-3 domain binding motif;b-Adrenergic Receptor kinase substrate motif;Calmodulin-dependent protein kinase II substrate motif;Casein kinase II substrate motif;ERK1,2 kinase substrate motif;G protein-coupled receptor kinase 1 substrate motif;GSK3 kinase substrate motif;GSK-3, ERK1, ERK2, CDK5 substrate motif;PKA kinase substrate motif;PKC kinase substrate motif;WW domain binding motif	+	CST;HTP					Sister chromatid cohesion protein PDS5 homolog B													Phosphoserine															In isoform 2.
-0.461581	-1.57222	NaN	0.0231843	S	3			___1		14-3-3 domain binding motif;Akt kinase substrate motif;Calmodulin-dependent protein kinase II substrate motif;Casein kinase II substrate motif;MAPKAPK1 kinase substrate motif;PKA kinase substrate motif;PKC kinase substrate motif;Pyruvate dehydrogenase kinase substrate motif	+	CST;HTP					Sister chromatid cohesion protein PDS5 homolog B					A.T hook 1								Phosphoserine															In isoform 2.
-4.20956	-4.64819	NaN	-4.40281	S	2			___1	+	14-3-3 domain binding motif;AMP-activated protein kinase substrate motif;Calmodulin-dependent protein kinase I substrate motif;Calmodulin-dependent protein kinase II substrate motif;Calmodulin-dependent protein kinase IV substrate motif;Casein kinase II substrate motif;Chk1 kinase substrate motif;PKA kinase substrate motif;PKC kinase substrate motif	+	CST;HTP	SPAR_C				Signal-induced proliferation-associated 1-like protein 1													Phosphoserine
-2.60367	-2.95433	-2.61909	-2.5751	S	3			___1	+	BARD1 BRCT domain binding motif;Casein kinase I substrate motif;Casein kinase II substrate motif	+	CST;HTP					Ubiquitin-like protein 7													Phosphoserine
-3.07339	-3.17671	NaN	-5.79931	S	2			___1	+	Casein kinase I substrate motif;G protein-coupled receptor kinase 1 substrate motif	+	HTP					Coactosin-like protein
-5.60661	-6.06816	-6.5568	-4.73186	S	3			___1	+	14-3-3 domain binding motif;Calmodulin-dependent protein kinase II substrate motif;Cdc2 kinase substrate motif;CDK kinase substrate motif;CDK1,2,4,6 kinase substrate motif;CLK1 kinase substrate motif;ERK1,2 kinase substrate motif;GSK-3, ERK1, ERK2, CDK5 substrate motif;MAPKAPK1 kinase substrate motif;Pim1 kinase substrate sequence;PKA kinase substrate motif;PKC epsilon kinase substrate motif;PKC …	+	CST;HTP					G patch domain and KOW motifs-containing protein
-4.5734	-2.38466	-5.9003	-5.18673	S	3			___1	+	Casein kinase II substrate motif	+	HTP	ELMO_CED12				Engulfment and cell motility protein 1						ELMO																						In isoform 2| isoform 4.
NaN	-6.38817	-5.86666	-3.82976	S	2			___1	+	b-Adrenergic Receptor kinase substrate motif;Calmodulin-dependent protein kinase II substrate motif;Casein kinase II substrate motif;Chk1 kinase substrate motif;ERK1,2 kinase substrate motif;G protein-coupled receptor kinase 1 substrate motif;Growth associated histone HI kinase substrate motif;GSK-3, ERK1, ERK2, CDK5 substrate motif;MAPKAPK2 kinase substrate motif;PKA kinase substrate motif;PKC k…	+	HTP					Heterogeneous nuclear ribonucleoprotein A1;Heterogeneous nuclear ribonucleoprotein A1| N-terminally processed													Phosphoserine								Globular A domain
-4.57759	-5.57622	NaN	-5.02886	S	2			___1	+	14-3-3 domain binding motif;Calmodulin-dependent protein kinase II substrate motif;Calmodulin-dependent protein kinase IV substrate motif;Casein kinase II substrate motif;Chk1 kinase substrate motif;PKA kinase substrate motif;PKC kinase substrate motif;ZIP kinase substrate motif	+	CST;HTP;LTP					Transcription intermediary factor 1-beta													Phosphoserine
-1.62189	-0.177914	-0.573725	-2.23882	S	3			___1		Casein kinase II substrate motif;ERK1,2 kinase substrate motif;G protein-coupled receptor kinase 1 substrate motif;GSK-3, ERK1, ERK2, CDK5 substrate motif;WW domain binding motif	+	HTP	NUFIP2				Nuclear fragile X mental retardation-interacting protein 2													Phosphoserine
-1.21974	-3.21638	NaN	0.0990932	S	2			___1		Casein kinase II substrate motif;G protein-coupled receptor kinase 1 substrate motif;GSK3 kinase substrate motif	+	CST;HTP	NUFIP2				Nuclear fragile X mental retardation-interacting protein 2													Phosphoserine
0.761626	-1.38274	-3.09826	0.718526	S	3			___1		b-Adrenergic Receptor kinase substrate motif;BARD1 BRCT domain binding motif;Casein kinase II substrate motif;G protein-coupled receptor kinase 1 substrate motif	+	CST;HTP					ATP-binding cassette sub-family F member 1													Phosphoserine| by CK2
NaN	-4.07882	-2.54338	-6.22842	S	3			___1		Casein kinase I substrate motif;Casein kinase II substrate motif	+	HTP					ATP-binding cassette sub-family F member 1		Glu-rich
-3.4436	-3.8463	-3.91209	-3.14548	S	2			___1	+	BARD1 BRCT domain binding motif;Casein kinase II substrate motif;MAPKAPK2 kinase substrate motif	+	HTP					ATP-binding cassette sub-family F member 1													Phosphoserine| by CK2
-5.20636	-3.14153	-3.77452	-5.10403	S	2			___1	+	Casein kinase I substrate motif;Casein kinase II substrate motif;ERK1,2 kinase substrate motif;G protein-coupled receptor kinase 1 substrate motif;GSK-3, ERK1, ERK2, CDK5 substrate motif;WW domain binding motif	+	HTP					Active breakpoint cluster region-related protein																												In isoform 3.;In isoform 4.
-4.57106	-2.71151	-2.47907	-2.02932	S	3			___1	+	14-3-3 domain binding motif;Akt kinase substrate motif;Calmodulin-dependent protein kinase II substrate motif;MAPKAPK1 kinase substrate motif;p70 Ribosomal S6 kinase substrate motif;Phosphorylase kinase substrate motif;PKA kinase substrate motif;PKC epsilon kinase substrate motif;PKC kinase substrate motif	+	CST;HTP					Tensin-3													Phosphoserine															In isoform 2.
NaN	-2.73562	-3.0315	-2.85121	S	3			___1	+	Casein kinase I substrate motif	+	HTP					Luc7-like protein 3													Phosphoserine															In isoform 2.;In isoform 3.
-3.3235	-3.93064	-3.25236	-3.25388	S	2			___1	+	BARD1 BRCT domain binding motif;Casein kinase II substrate motif;PKA kinase substrate motif	+	CST;HTP					RNA polymerase-associated protein LEO1													Phosphoserine															In isoform 2.
-3.89409	-3.71297	-3.34401	-4.00627	S	2			___1	+	Casein kinase II substrate motif	+	CST;HTP					Paired amphipathic helix protein Sin3a													Phosphoserine								Interaction with NCOR1
NaN	-4.99351	-7.77957	-7.80187	S	4			___1	+	ERK1,2 kinase substrate motif;G protein-coupled receptor kinase 1 substrate motif;Growth associated histone HI kinase substrate motif;GSK-3, ERK1, ERK2, CDK5 substrate motif;MDC1 BRCT domain binding motif;PKA kinase substrate motif;PKC kinase substrate motif;Plk1 PBD domain binding motif;WW domain binding motif	+	CST;HTP					Heterogeneous nuclear ribonucleoprotein D0													Phosphoserine															In isoform 2| isoform 4.
-4.13505	-5.7322	NaN	-3.77231	S	2			___1	+	14-3-3 domain binding motif;Calmodulin-dependent protein kinase II substrate motif;Casein kinase II substrate motif;G protein-coupled receptor kinase 1 substrate motif;GSK3 kinase substrate motif;MAPKAPK2 kinase substrate motif;MDC1 BRCT domain binding motif;Pim1 kinase substrate sequence;PKA kinase substrate motif;PKC epsilon kinase substrate motif;PKC kinase substrate motif;Plk1 PBD domain bind…	+	CST;HTP;LTP					Chromobox protein homolog 5
-5.12961	-2.77359	-4.6138	-4.50053	S	3			___1	+	b-Adrenergic Receptor kinase substrate motif;BARD1 BRCT domain binding motif;Casein kinase II substrate motif;PKA kinase substrate motif	+	CST;HTP					Transcriptional regulator ATRX													Phosphoserine
-2.39996	-3.59074	0.360308	0.337882	S	3			___1		14-3-3 domain binding motif;AMP-activated protein kinase substrate motif;BARD1 BRCT domain binding motif;Calmodulin-dependent protein kinase I substrate motif;Calmodulin-dependent protein kinase II substrate motif;Calmodulin-dependent protein kinase IV substrate motif;Casein kinase II substrate motif;Chk1 kinase substrate motif;DNA dependent Protein kinase substrate motif;G protein-coupled recept…	+	CST;HTP;LTP					Astrocytic phosphoprotein PEA-15													Phosphoserine| by CaMK2	Abolishes inhibitory effect on FAS-mediated apoptosis. Does not change effect on TNFRSF1A-mediated apoptosis
-3.75608	-4.91742	NaN	-4.08356	S	2			___1	+	b-Adrenergic Receptor kinase substrate motif;Casein kinase I substrate motif	+	CST;HTP					Osteoclast-stimulating factor 1													Phosphoserine
0.965175	0.0394191	-0.326896	0.120617	S	3			___1		G protein-coupled receptor kinase 1 substrate motif;GSK3 kinase substrate motif;MDC1 BRCT domain binding motif;Plk1 PBD domain binding motif	+	HTP					Sequestosome-1													Phosphoserine								Interaction with NTRK1							In isoform 2.
-2.98622	-0.223155	0.335598	-0.0550516	S	4			___1		Casein kinase II substrate motif;MAPKAPK2 kinase substrate motif;Pyruvate dehydrogenase kinase substrate motif	+	HTP					Sequestosome-1													Phosphoserine								Interaction with NTRK1;MAP1LC3B-binding
-2.84001	-2.42911	-4.54705	NaN	S	3			___1	+	b-Adrenergic Receptor kinase substrate motif;Casein kinase I substrate motif;Casein kinase II substrate motif;Pyruvate dehydrogenase kinase substrate motif	+	CST;HTP	DTHCT				DNA topoisomerase 2-beta													Phosphoserine
-2.36736	NaN	-2.74855	-3.06335	S	2			___1	+	b-Adrenergic Receptor kinase substrate motif;BARD1 BRCT domain binding motif;Casein kinase II substrate motif	+	HTP					DNA topoisomerase 2-beta													Phosphoserine
-1.93335	NaN	-0.378438	0.0476779	S	3			___1		BARD1 BRCT domain binding motif;Casein kinase II substrate motif;G protein-coupled receptor kinase 1 substrate motif	+	CST;HTP					DNA topoisomerase 2-beta													Phosphoserine
-4.23996	NaN	-2.8725	-2.59414	S	3			___1	+	Casein kinase II substrate motif;MDC1 BRCT domain binding motif;Plk1 PBD domain binding motif	+	HTP					Pseudopodium-enriched atypical kinase 1		Pro-rich
NaN	-5.00092	-4.03967	-3.4121	S	3			___1	+	Casein kinase II substrate motif	+	CST;HTP
-3.68735	-2.0037	-6.15093	-3.186	S	3			___1	+	Casein kinase II substrate motif	+	CST;HTP
-2.59388	0.650397	-5.31169	NaN	S	2			___1		14-3-3 domain binding motif;Calmodulin-dependent protein kinase II substrate motif;ERK1,2 kinase substrate motif;G protein-coupled receptor kinase 1 substrate motif;GSK-3, ERK1, ERK2, CDK5 substrate motif;PAK2 kinase substrate motif;PKA kinase substrate motif;PKC epsilon kinase substrate motif;PKC kinase substrate motif;WW domain binding motif	+	CST;HTP					La-related protein 4B
-3.66418	-4.90587	-4.24179	-3.47613	S	3			___1	+	Casein kinase I substrate motif;Casein kinase II substrate motif;ERK1,2 kinase substrate motif;G protein-coupled receptor kinase 1 substrate motif;GSK-3, ERK1, ERK2, CDK5 substrate motif;WW domain binding motif	+	HTP					Dedicator of cytokinesis protein 2													Phosphoserine
-1.23189	1.64791	-0.0718305	0.182819	S	3			___1		Akt kinase substrate motif;Casein kinase II substrate motif;G protein-coupled receptor kinase 1 substrate motif;PKA kinase substrate motif;PKC kinase substrate motif	+	HTP					Phosphatidylserine synthase 1													Phosphoserine																	Lumenal
-6.86373	-4.40116	NaN	-6.11039	S	3			___1	+	BARD1 BRCT domain binding motif;Casein kinase I substrate motif;Casein kinase II substrate motif;G protein-coupled receptor kinase 1 substrate motif	+	CST;HTP					Nucleolar protein 58		Lys-rich											Phosphoserine
-3.20876	0.240497	-0.351387	0.437334	S	4			___1		BARD1 BRCT domain binding motif;Casein kinase II substrate motif	+	CST;HTP					WD repeat-containing protein 44													Phosphoserine															In isoform 2.
-2.3452	-1.9448	-4.07342	-4.01952	S	2			___1	+	ERK1,2 kinase substrate motif;Growth associated histone HI kinase substrate motif;GSK-3, ERK1, ERK2, CDK5 substrate motif;PKA kinase substrate motif;PKC kinase substrate motif;WW domain binding motif	+	CST;HTP					Nestin																					Tail
-0.612218	0.0342158	1.86433	-2.8984	S	3			___1		BARD1 BRCT domain binding motif;Casein kinase II substrate motif	+	CST;HTP					Serine/threonine-protein kinase OSR1													Phosphoserine
0.756169	NaN	-2.85413	-0.285266	S	2			___1		Casein kinase II substrate motif;PKA kinase substrate motif;PKC kinase substrate motif	+	HTP
-2.57106	-3.2361	-4.02981	-3.59233	S	2			___1	+	14-3-3 domain binding motif;Calmodulin-dependent protein kinase II substrate motif;Casein kinase II substrate motif;ERK1,2 kinase substrate motif;G protein-coupled receptor kinase 1 substrate motif;GSK-3, ERK1, ERK2, CDK5 substrate motif;PKA kinase substrate motif;PKC kinase substrate motif;WW domain binding motif	+	HTP					GEM-interacting protein													Phosphoserine
-6.6874	-6.75326	-4.7107	-5.89111	S	3			___1	+	BARD1 BRCT domain binding motif;Casein kinase II substrate motif;PKA kinase substrate motif	+	HTP					WASH complex subunit FAM21													Phosphoserine								Interaction with VPS35;Sufficient for interaction with CCDC93				LFa 4
-2.75011	NaN	0.0254541	-3.82746	S	3			___1		Casein kinase II substrate motif;Pyruvate dehydrogenase kinase substrate motif	+	CST;HTP					WASH complex subunit FAM21																					Interaction with VPS35
-5.60352	-4.9343	-4.95129	-0.0117625	S	3			___1		Casein kinase II substrate motif;ERK1,2 kinase substrate motif;GSK-3, ERK1, ERK2, CDK5 substrate motif;PKA kinase substrate motif;PKC kinase substrate motif;WW domain binding motif	+	HTP					WASH complex subunit FAM21													Phosphoserine								Interaction with VPS35
0.15549	NaN	0.520246	-0.150177	S	2			___1		Casein kinase II substrate motif;Pyruvate dehydrogenase kinase substrate motif	+	CST;HTP					La-related protein 1													Phosphoserine															In isoform 2.
-1.83846	0.433814	0.416948	0.242206	S	3			___1		b-Adrenergic Receptor kinase substrate motif;Casein kinase I substrate motif;Casein kinase II substrate motif;MAPKAPK2 kinase substrate motif	+	CST;HTP					La-related protein 1													Phosphoserine															In isoform 2.
-4.4421	-0.0800727	NaN	-5.20551	S	4			___1		MAPKAPK2 kinase substrate motif	+	HTP					La-related protein 1													Phosphoserine															In isoform 2.
-5.07009	-3.33665	-3.7968	-4.90505	S	2			___1	+	14-3-3 domain binding motif;AMP-activated protein kinase substrate motif;b-Adrenergic Receptor kinase substrate motif;Calmodulin-dependent protein kinase I substrate motif;Calmodulin-dependent protein kinase II alpha substrate motif;Calmodulin-dependent protein kinase II substrate motif;Calmodulin-dependent protein kinase IV substrate motif;Chk1 kinase substrate motif;HMGCoA Reductase kinase subs…	+	CST;HTP					Protein lunapark													Phosphoserine																	Cytoplasmic
-4.27121	NaN	-3.40461	-2.72118	S	2			___1	+	b-Adrenergic Receptor kinase substrate motif;ERK1,2 kinase substrate motif;Growth associated histone HI kinase substrate motif;GSK-3, ERK1, ERK2, CDK5 substrate motif;PKA kinase substrate motif;PKC kinase substrate motif;WW domain binding motif	+	CST;HTP					Protein LYRIC													Phosphoserine																	Cytoplasmic
0.962734	-2.30672	-2.54187	-3.16799	S	3			___1		BARD1 BRCT domain binding motif;Casein kinase I substrate motif;Casein kinase II substrate motif;G protein-coupled receptor kinase 1 substrate motif	+	HTP					Nuclear ubiquitous casein and cyclin-dependent kinase substrate 1													Phosphoserine
-3.51847	-2.82695	-4.0852	-4.23789	S	3			___1	+	b-Adrenergic Receptor kinase substrate motif	+	CST;HTP					Nuclear ubiquitous casein and cyclin-dependent kinase substrate 1													Phosphoserine
-4.57439	-4.32095	-4.25992	-6.10204	S	2			___1	+	b-Adrenergic Receptor kinase substrate motif;Casein kinase II substrate motif;G protein-coupled receptor kinase 1 substrate motif;MAPKAPK2 kinase substrate motif	+	CST;HTP					Nuclear ubiquitous casein and cyclin-dependent kinase substrate 1													Phosphoserine
-3.05505	-3.47732	NaN	-3.73991	S	4			___1	+	14-3-3 domain binding motif;Calmodulin-dependent protein kinase II substrate motif;Casein kinase II substrate motif;CLK1 kinase substrate motif;DNA dependent Protein kinase substrate motif;G protein-coupled receptor kinase 1 substrate motif;GSK3 kinase substrate motif;PKA kinase substrate motif;PKC kinase substrate motif	+	CST;HTP;LTP					Reticulon-4		Pro-rich											Phosphoserine															In isoform 2.;In isoform 3.		Cytoplasmic
-2.42958	NaN	-5.12235	-5.31462	S	3			___1	+	b-Adrenergic Receptor kinase substrate motif;Cdc2 kinase substrate motif;CDK kinase substrate motif;CDK1,2,4,6 kinase substrate motif;ERK1,2 kinase substrate motif;G protein-coupled receptor kinase 1 substrate motif;GSK-3, ERK1, ERK2, CDK5 substrate motif;MAPKAPK2 kinase substrate motif;WW domain binding motif	+	HTP					Reticulon-4													Phosphoserine										(in Ref. 4| BAD90301)					In isoform 2.;In isoform 3.		Cytoplasmic
-0.0200039	NaN	-2.8197	-0.406637	S	3			___1		Casein kinase II substrate motif;ERK1,2 kinase substrate motif;GSK-3, ERK1, ERK2, CDK5 substrate motif;PKA kinase substrate motif;PKC kinase substrate motif;WW domain binding motif	+	CST;HTP					Melanoma inhibitory activity protein 3		Pro-rich											Phosphoserine															In isoform 2.		Cytoplasmic
-1.82818	-2.57192	-3.545	-3.72635	S	3			___1	+	AMP-activated protein kinase substrate motif;Casein kinase II substrate motif	+	HTP					Phosphatidylinositol 4-kinase beta													Phosphoserine
0.382723	1.72356	0.803144	-0.162444	S	3			___1		ERK1,2 kinase substrate motif;G protein-coupled receptor kinase 1 substrate motif;GSK-3, ERK1, ERK2, CDK5 substrate motif;WW domain binding motif	+	HTP	Sec1				Sec1 family domain-containing protein 1													Phosphoserine
0.15782	0.545968	0.76086	0.0439044	S	4			___1		ERK1,2 kinase substrate motif;GSK-3, ERK1, ERK2, CDK5 substrate motif;WW domain binding motif	+	CST;HTP					LIM domain and actin-binding protein 1													Phosphoserine
-2.37445	-2.39889	-2.55699	-3.31058	S	3			___1	+	ERK1,2 kinase substrate motif;GSK-3, ERK1, ERK2, CDK5 substrate motif;PKA kinase substrate motif;PKC kinase substrate motif;WW domain binding motif	+	CST;HTP;LTP					LIM domain and actin-binding protein 1													Phosphoserine
-2.77132	-4.11769	-4.9886	NaN	S	3			___1	+	Casein kinase II substrate motif;ERK1,2 kinase substrate motif;GSK-3, ERK1, ERK2, CDK5 substrate motif;WW domain binding motif	+	CST;HTP					Serine/arginine repetitive matrix protein 2		Ser-rich											Phosphoserine
-2.68845	-1.34655	NaN	-0.483602	S	2			___1		Casein kinase II substrate motif;ERK1,2 kinase substrate motif;GSK-3, ERK1, ERK2, CDK5 substrate motif;MDC1 BRCT domain binding motif;Plk1 PBD domain binding motif;WW domain binding motif	+	HTP					Serine/arginine repetitive matrix protein 2		Ser-rich											Phosphoserine
-5.92603	-3.53563	NaN	-6.33049	S	2			___1	+	14-3-3 domain binding motif;Calmodulin-dependent protein kinase II substrate motif;DNA dependent Protein kinase substrate motif;ERK1,2 kinase substrate motif;G protein-coupled receptor kinase 1 substrate motif;GSK3 kinase substrate motif;GSK-3, ERK1, ERK2, CDK5 substrate motif;PKA kinase substrate motif;PKC kinase substrate motif;WW domain binding motif;ZIP kinase substrate motif	+	CST;HTP					Serine/arginine repetitive matrix protein 2		Ser-rich											Phosphoserine
-4.84104	-3.91973	-5.31617	NaN	S	4			___1	+	Casein kinase II substrate motif;ERK1,2 kinase substrate motif;GSK-3, ERK1, ERK2, CDK5 substrate motif;WW domain binding motif	+	CST;HTP					Serine/arginine repetitive matrix protein 2		Ser-rich											Phosphoserine
-5.01957	-3.41278	NaN	-6.80549	S	2			___1	+	ERK1,2 kinase substrate motif;GSK-3, ERK1, ERK2, CDK5 substrate motif;MAPKAPK2 kinase substrate motif;WW domain binding motif	+	CST;HTP					Serine/arginine repetitive matrix protein 2		Ser-rich
-2.34132	-5.44958	-4.73727	NaN	S	2			___1	+	Casein kinase II substrate motif;ERK1,2 kinase substrate motif;G protein-coupled receptor kinase 1 substrate motif;GSK3 kinase substrate motif;GSK-3, ERK1, ERK2, CDK5 substrate motif;PKA kinase substrate motif;WW domain binding motif	+	HTP					Serine/arginine repetitive matrix protein 2		Ser-rich											Phosphoserine
0.512176	NaN	-4.96349	-2.47121	S	2			___1		b-Adrenergic Receptor kinase substrate motif;ERK1,2 kinase substrate motif;GSK-3, ERK1, ERK2, CDK5 substrate motif;WW domain binding motif	+	HTP					Ankyrin repeat domain-containing protein SOWAHC													Phosphoserine
-2.57476	-1.94098	NaN	-0.952182	S	2			___1		14-3-3 domain binding motif;BARD1 BRCT domain binding motif;Calmodulin-dependent protein kinase II substrate motif;Casein kinase II substrate motif;PKA kinase substrate motif;PKC kinase substrate motif	+	CST;HTP					Palladin													Phosphoserine
-1.64341	-2.06655	NaN	0.0909888	S	3			___1		b-Adrenergic Receptor kinase substrate motif;Casein kinase II substrate motif	+	HTP					Palladin													Phosphoserine
-2.52326	NaN	-3.84907	-3.74915	S	3			___1	+	Casein kinase I substrate motif;Casein kinase II substrate motif;Cdc2 kinase substrate motif;CDK kinase substrate motif;CDK1,2,4,6 kinase substrate motif;ERK1,2 kinase substrate motif;GSK-3, ERK1, ERK2, CDK5 substrate motif;WW domain binding motif	+	CST;HTP					EF-hand domain-containing protein D2													Phosphoserine
-5.05352	-1.88993	NaN	-3.33451	S	3			___1		b-Adrenergic Receptor kinase substrate motif;BARD1 BRCT domain binding motif;Casein kinase I substrate motif;Casein kinase II substrate motif;G protein-coupled receptor kinase 1 substrate motif;GSK3 kinase substrate motif;PKA kinase substrate motif	+	HTP					E3 UFM1-protein ligase 1													Phosphoserine															In isoform 3.
-0.173563	-0.34344	-2.46355	-0.0144559	S	3			___1		BARD1 BRCT domain binding motif;Casein kinase II substrate motif;G protein-coupled receptor kinase 1 substrate motif	+	HTP	FbpA				Nuclear export mediator factor Nemf													Phosphoserine															In isoform 4.
-2.80551	NaN	-4.12444	-3.38997	S	3			___1	+	14-3-3 domain binding motif;Calmodulin-dependent protein kinase II substrate motif;ERK1,2 kinase substrate motif;GSK-3, ERK1, ERK2, CDK5 substrate motif;MAPKAPK2 kinase substrate motif;PKA kinase substrate motif;PKC kinase substrate motif;WW domain binding motif	+	HTP;LTP					Translation initiation factor eIF-2B subunit epsilon						W2							Phosphoserine| by DYRK2
NaN	-3.19429	-2.90185	-1.51825	S	3			___1	+	b-Adrenergic Receptor kinase substrate motif;Casein kinase I substrate motif;Casein kinase II substrate motif;Pyruvate dehydrogenase kinase substrate motif	+	HTP					Coiled-coil domain-containing protein 132													Phosphoserine
-4.66222	-2.294	-2.62513	-4.3096	S	2			___1	+	BARD1 BRCT domain binding motif;Casein kinase I substrate motif;Casein kinase II substrate motif;G protein-coupled receptor kinase 1 substrate motif;PKA kinase substrate motif;PKC kinase substrate motif	+	HTP					DIS3-like exonuclease 2													Phosphoserine
-0.181477	-0.287483	0.127633	-0.123151	S	3			___1		ERK1,2 kinase substrate motif;G protein-coupled receptor kinase 1 substrate motif;GSK3 kinase substrate motif;GSK-3, ERK1, ERK2, CDK5 substrate motif;WW domain binding motif	+	CST;HTP					Eukaryotic translation initiation factor 3 subunit B													Phosphoserine
NaN	-2.80874	-0.93669	-0.471509	S	3			___1		Casein kinase I substrate motif;Casein kinase II substrate motif;G protein-coupled receptor kinase 1 substrate motif	+	CST;HTP					Eukaryotic translation initiation factor 3 subunit B													Phosphoserine								Sufficient for interaction with EIF3E
-4.02778	-3.27956	-3.42621	-3.49784	S	3			___1	+	b-Adrenergic Receptor kinase substrate motif;Casein kinase I substrate motif;Casein kinase II substrate motif;Pyruvate dehydrogenase kinase substrate motif	+	CST;HTP					Splicing factor 45													Phosphoserine
-3.5217	-4.6712	NaN	-4.35565	S	2			___1	+	b-Adrenergic Receptor kinase substrate motif;BARD1 BRCT domain binding motif;Casein kinase II substrate motif;G protein-coupled receptor kinase 1 substrate motif	+	HTP	DUF4604				Uncharacterized protein KIAA1143 homolog													Phosphoserine
-3.9457	NaN	-4.15234	-4.97951	S	3			___1	+	14-3-3 domain binding motif;Akt kinase substrate motif;Calmodulin-dependent protein kinase II substrate motif;Casein kinase II substrate motif;ERK1,2 kinase substrate motif;G protein-coupled receptor kinase 1 substrate motif;GSK-3, ERK1, ERK2, CDK5 substrate motif;MAPKAPK1 kinase substrate motif;Pim1 kinase substrate sequence;PKA kinase substrate motif;PKC epsilon kinase substrate motif;PKC kinas…	+	CST;HTP					Interferon regulatory factor 2-binding protein-like													Phosphoserine
-3.83559	-6.72114	NaN	-4.78103	S	3			___1	+	BARD1 BRCT domain binding motif;Casein kinase II substrate motif	+	CST;HTP					DDB1- and CUL4-associated factor 8													Phosphoserine
-0.338469	0.0610158	0.280244	-0.211682	S	2			___1		b-Adrenergic Receptor kinase substrate motif	+	HTP					Coiled-coil domain-containing protein 12													Phosphoserine
-5.86329	-1.88199	NaN	-3.43862	S	2			___1		14-3-3 domain binding motif;Akt kinase substrate motif;Calmodulin-dependent protein kinase II substrate motif;Casein kinase II substrate motif;ERK1,2 kinase substrate motif;GSK-3, ERK1, ERK2, CDK5 substrate motif;MAPKAPK1 kinase substrate motif;Pim1 kinase substrate sequence;PKA kinase substrate motif;PKC epsilon kinase substrate motif;PKC kinase substrate motif;WW domain binding motif;ZIP kinase…	+	HTP					Interferon regulatory factor 2-binding protein 1													Phosphoserine
-0.144122	-0.315648	-4.31258	-0.378963	S	3			___1		BARD1 BRCT domain binding motif;Casein kinase I substrate motif;Casein kinase II substrate motif;G protein-coupled receptor kinase 1 substrate motif	+	CST;HTP					Thioredoxin-related transmembrane protein 1													Phosphoserine																	Cytoplasmic
-3.01147	0.340733	-2.18541	-2.91159	S	3			___1		Casein kinase II substrate motif;Cdc2 kinase substrate motif;CDK kinase substrate motif;CDK1,2,4,6 kinase substrate motif;ERK1,2 kinase substrate motif;GSK-3, ERK1, ERK2, CDK5 substrate motif;WW domain binding motif	+	HTP					Apolipoprotein B receptor		Glu-rich											Phosphoserine
2.25641	-3.69802	-3.72213	-3.41625	S	2			___1		AMP-activated protein kinase substrate motif;b-Adrenergic Receptor kinase substrate motif;Casein kinase II substrate motif;PKA kinase substrate motif	+	CST;HTP					Protein EVI2B													Phosphoserine																	Cytoplasmic
-3.25939	-3.37437	-5.37956	-5.99871	S	2			___1	+	BARD1 BRCT domain binding motif;Casein kinase II substrate motif	+	CST;HTP;LTP					Myosin-9													Phosphoserine
-0.204183	-0.822069	NaN	1.10286	S	3			___1		Casein kinase I substrate motif;Casein kinase II substrate motif	+	HTP					Cell cycle and apoptosis regulator protein 2													Phosphoserine
0.904349	-0.588943	0.0521377	-0.0186441	S	3			___1		b-Adrenergic Receptor kinase substrate motif;Casein kinase II substrate motif	+	HTP					Caspase activity and apoptosis inhibitor 1													Phosphoserine
-5.48817	-4.78444	-4.3841	-5.26224	S	3			___1	+	Casein kinase II substrate motif;ERK1,2 kinase substrate motif;Growth associated histone HI kinase substrate motif;GSK-3, ERK1, ERK2, CDK5 substrate motif;PKA kinase substrate motif;PKC kinase substrate motif;Pyruvate dehydrogenase kinase substrate motif;WW domain binding motif	+	CST;HTP	RBM1CTR				RNA binding motif protein| X-linked-like-1;RNA-binding motif protein| X chromosome;RNA-binding motif protein| X chromosome| N-terminally processed
-1.43581	-3.84082	-4.60507	-5.3202	S	2			___1	+	Casein kinase II substrate motif	+	HTP	V_ATPase_I
NaN	-1.41592	-1.28785	-1.51288	S	2			___1	+	b-Adrenergic Receptor kinase substrate motif;Casein kinase II substrate motif	+	HTP					RNA-binding protein 5													Phosphoserine								Required for interaction with U2AF2
0.287827	-2.99482	-0.17524	-0.31572	S	3			___1		Casein kinase I substrate motif;Casein kinase II substrate motif;PKA kinase substrate motif;Pyruvate dehydrogenase kinase substrate motif	+	CST;HTP	Voldacs
-2.50857	-3.58935	-4.91246	NaN	S	3			___1	+	Casein kinase II substrate motif;Cdc2 kinase substrate motif;CDK kinase substrate motif;CDK1,2,4,6 kinase substrate motif;ERK1,2 kinase substrate motif;GSK-3, ERK1, ERK2, CDK5 substrate motif;WW domain binding motif	+	HTP					ADP-ribosylation factor GTPase-activating protein 2													Phosphoserine								Required for interaction with coatomer
0.760093	-2.01194	-1.03786	0.0855606	S	3			___1		BARD1 BRCT domain binding motif;Casein kinase I substrate motif;Casein kinase II substrate motif;G protein-coupled receptor kinase 1 substrate motif	+	HTP					Periodic tryptophan protein 1 homolog													Phosphoserine
-3.79827	-3.0166	NaN	-4.38055	S	3			___1	+	14-3-3 domain binding motif;Akt kinase substrate motif;Calmodulin-dependent protein kinase II substrate motif;Casein kinase II substrate motif;MAPKAPK1 kinase substrate motif;PAK2 kinase substrate motif;PKA kinase substrate motif;PKC epsilon kinase substrate motif;PKC kinase substrate motif	+	CST;HTP					Uncharacterized protein C4orf3 homolog													Phosphoserine
0.0721745	0.21661	-0.276468	0.423202	S	3			___1		14-3-3 domain binding motif;Calmodulin-dependent protein kinase II substrate motif;Casein kinase II substrate motif;PAK2 kinase substrate motif;Pim1 kinase substrate sequence;PKA kinase substrate motif;PKC epsilon kinase substrate motif;PKC kinase substrate motif	+	CST;HTP					Reticulon-4													Phosphoserine															In isoform 2.;In isoform 3.		Cytoplasmic
0.00762616	NaN	0.226508	-0.429634	S	4			___1		Casein kinase I substrate motif;Casein kinase II substrate motif	+	HTP	Rho_GDI				Rho GDP-dissociation inhibitor 1
0.873183	-4.59545	-3.48145	0.365916	S	2			___1		b-Adrenergic Receptor kinase substrate motif;G protein-coupled receptor kinase 1 substrate motif	+	HTP	Rer1				Protein RER1													Phosphoserine
-2.64431	-2.83599	-2.36609	NaN	S	3			___1	+	b-Adrenergic Receptor kinase substrate motif;Casein kinase I substrate motif;Casein kinase II substrate motif;G protein-coupled receptor kinase 1 substrate motif;Pyruvate dehydrogenase kinase substrate motif	+	HTP					Ran-binding protein 3													Phosphoserine
-0.216082	-0.303632	0.441271	-0.427013	S	4			___1		b-Adrenergic Receptor kinase substrate motif;Casein kinase II substrate motif	+	CST;HTP					Ran-binding protein 3													Phosphoserine
-0.453893	-1.10889	-1.92073	-1.75818	S	3			___1	+	Casein kinase I substrate motif;Casein kinase II substrate motif;Pyruvate dehydrogenase kinase substrate motif	+	HTP					Serine/threonine-protein kinase 3;Serine/threonine-protein kinase 3 36kDa subunit	+	Glu-rich											Phosphoserine
NaN	-2.71236	-2.80874	-1.18423	S	3			___1		14-3-3 domain binding motif;Akt kinase substrate motif;Calmodulin-dependent protein kinase II substrate motif;Casein kinase II substrate motif;ERK1,2 kinase substrate motif;G protein-coupled receptor kinase 1 substrate motif;GSK3 kinase substrate motif;GSK-3, ERK1, ERK2, CDK5 substrate motif;MAPKAPK1 kinase substrate motif;PKA kinase substrate motif;PKC kinase substrate motif;WW domain binding mo…	+	CST;HTP					Pre-mRNA 3'-end-processing factor FIP1		Arg-rich;Glu-rich											Phosphoserine								Sufficient for interaction with CPSF1 and CSTF3
0.0720372	NaN	-1.28567	-3.13911	S	3			___1		Casein kinase II substrate motif	+	HTP					Corepressor interacting with RBPJ 1													Phosphoserine															In isoform 2.
-0.848583	-1.55678	NaN	-3.07497	S	4			___1		Casein kinase I substrate motif;Casein kinase II substrate motif;PKA kinase substrate motif;PKC kinase substrate motif	+	CST;HTP					Protein phosphatase 1 regulatory subunit 12A													Phosphoserine
1.07114	-0.185884	-0.577832	0.346758	S	4			___1		Casein kinase I substrate motif;Casein kinase II substrate motif;Pyruvate dehydrogenase kinase substrate motif	+	HTP					E3 SUMO-protein ligase RanBP2													Phosphoserine
-2.13131	0.483777	-0.765572	-0.226122	S	3			___1		BARD1 BRCT domain binding motif;Casein kinase II substrate motif;G protein-coupled receptor kinase 1 substrate motif	+	CST;HTP	IR1-M				E3 SUMO-protein ligase RanBP2													Phosphoserine								2 X 50 AA approximate repeats;Interaction with UBE2I;Required for E3 SUMO-ligase activity	1
-2.47738	-5.02247	-4.98686	-6.58173	S	3			___1	+	14-3-3 domain binding motif;Calmodulin-dependent protein kinase II substrate motif;MAPKAPK2 kinase substrate motif;PAK2 kinase substrate motif;PKA kinase substrate motif;PKC epsilon kinase substrate motif;PKC kinase substrate motif	+	CST;HTP					Y-box-binding protein 3		Arg-rich
0.82725	1.39105	-1.77216	0.415867	S	3			___1		Casein kinase II substrate motif;G protein-coupled receptor kinase 1 substrate motif;Pyruvate dehydrogenase kinase substrate motif	+	HTP					Plectin																					Globular 2
-1.88236	-3.37098	-2.2607	0.738638	S	2			___1		Casein kinase II substrate motif;Pyruvate dehydrogenase kinase substrate motif	+	HTP					Transient receptor potential cation channel subfamily V member 2													Phosphoserine								Required for interaction with SLC50A1									Cytoplasmic
-4.67352	-4.86994	-7.12279	-5.62565	S	2			___1	+	14-3-3 domain binding motif;b-Adrenergic Receptor kinase substrate motif;Calmodulin-dependent protein kinase II substrate motif;Calmodulin-dependent protein kinase IV substrate motif;Casein kinase II substrate motif;Chk1 kinase substrate motif;G protein-coupled receptor kinase 1 substrate motif;GSK3 kinase substrate motif;PKA kinase substrate motif;PKC epsilon kinase substrate motif;PKC kinase su…	+	CST;HTP;LTP					Interferon-inducible double-stranded RNA-dependent protein kinase activator A													Phosphoserine								Sufficient for self-association and interaction with TARBP2
-4.42796	-5.24501	-4.52102	-5.43947	S	4			___1	+	b-Adrenergic Receptor kinase substrate motif;Casein kinase I substrate motif	+	CST;HTP	Uso1_p115_C				General vesicular transport factor p115		Asp/Glu-rich (acidic)											Phosphoserine															In isoform 3.
-1.75926	-4.34452	-4.32826	-3.88202	S	2			___1	+	b-Adrenergic Receptor kinase substrate motif;Casein kinase I substrate motif;Casein kinase II substrate motif;G protein-coupled receptor kinase 1 substrate motif;GSK3 kinase substrate motif	+	HTP					Tyrosine-protein kinase BAZ1B													Phosphoserine
NaN	-2.78916	-2.39912	-3.70519	S	2			___1	+	14-3-3 domain binding motif;Calmodulin-dependent protein kinase II substrate motif;ERK1,2 kinase substrate motif;G protein-coupled receptor kinase 1 substrate motif;GSK-3, ERK1, ERK2, CDK5 substrate motif;MAPKAPK2 kinase substrate motif;PAK2 kinase substrate motif;PKA kinase substrate motif;PKC epsilon kinase substrate motif;PKC kinase substrate motif;WW domain binding motif	+	HTP					Ribosomal protein S6 kinase alpha-4													Phosphoserine| by autocatalysis
-1.24083	-8.85102	-0.18295	NaN	T	3			___1		Casein kinase II substrate motif							Formin-binding protein 1-like																					Interaction with CDC42
-3.64655	-4.09404	-0.450045	NaN	T	3			___1		Casein kinase II substrate motif;ERK1,2 kinase substrate motif;GSK3, Erk1, Erk2 and CDK5 kinase motif;GSK-3, ERK1, ERK2, CDK5 substrate motif;WW domain binding motif	+	HTP					Neurobeachin-like protein 2													Phosphothreonine
-1.9767	0.763752	NaN	0.052555	T	3			___1		b-Adrenergic Receptor kinase substrate motif;Calmodulin-dependent protein kinase II substrate motif;Casein kinase II substrate motif;G protein-coupled receptor kinase 1 substrate motif;PKA kinase substrate motif;PKC kinase substrate motif	+	CST;HTP					Serine/arginine repetitive matrix protein 1													Phosphothreonine															In isoform 2.
-3.64332	-7.4507	-2.18547	-5.02454	T	4			___1	+	Casein kinase I substrate motif;Casein kinase II substrate motif;DNA dependent Protein kinase substrate motif;ERK1,2 kinase substrate motif;G protein-coupled receptor kinase 1 substrate motif;Growth associated histone HI kinase substrate motif;GSK3, Erk1, Erk2 and CDK5 kinase motif;GSK-3, ERK1, ERK2, CDK5 substrate motif;PKA kinase substrate motif;PKC kinase substrate motif;WW domain binding motif	+	CST;HTP					Formin-like protein 1						FH2
-2.25594	0.961105	0.268794	-0.0130576	T	3			___1		Casein kinase II substrate motif
1.23781	-6.02957	-1.43386	NaN	T	3			___1		Casein kinase I substrate motif;Casein kinase II substrate motif	+	HTP	Arm_2				Armadillo repeat-containing protein 10																												In isoform 2.
-2.76719	-1.53349	-2.34571	-2.96173	T	3			___1	+	Calmodulin-dependent protein kinase II substrate motif;GSK-3, ERK1, ERK2, CDK5 substrate motif;PAK2 kinase substrate motif;PKA kinase substrate motif;PKC kinase substrate motif;WW domain binding motif	+	HTP
-0.854466	NaN	-3.55551	-3.21638	T	3			___1		Casein kinase II substrate motif;ERK1,2 kinase substrate motif;G protein-coupled receptor kinase 1 substrate motif;Growth associated histone HI kinase substrate motif;GSK3, Erk1, Erk2 and CDK5 kinase motif;GSK-3, ERK1, ERK2, CDK5 substrate motif;WW domain binding motif	+	CST;HTP					Deoxynucleoside triphosphate triphosphohydrolase SAMHD1													Phosphothreonine
-2.4112	NaN	-5.00245	-3.41599	T	3			___1	+	Casein kinase II substrate motif;ERK1,2 kinase substrate motif;G protein-coupled receptor kinase 1 substrate motif;GSK3, Erk1, Erk2 and CDK5 kinase motif;GSK-3, ERK1, ERK2, CDK5 substrate motif;WW domain binding motif
0.552574	NaN	-2.84736	0.137766	T	4			___1		Casein kinase I substrate motif;Casein kinase II substrate motif;G protein-coupled receptor kinase 1 substrate motif	+	CST;HTP					Bromodomain adjacent to zinc finger domain protein 1A													Phosphothreonine								Interaction with SMARCA5
-1.36349	NaN	-0.815885	-5.54443	T	2			___1		b-Adrenergic Receptor kinase substrate motif;G protein-coupled receptor kinase 1 substrate motif;GSK-3, ERK1, ERK2, CDK5 substrate motif;PKA kinase substrate motif;WW domain binding motif	+	HTP					Splicing factor 3B subunit 1													Phosphothreonine								Interaction with PPP1R8
NaN	-3.4855	-1.08596	-2.82654	T	2			___1		Calmodulin-dependent protein kinase II substrate motif;G protein-coupled receptor kinase 1 substrate motif;GSK-3, ERK1, ERK2, CDK5 substrate motif;PAK2 kinase substrate motif;Pim1 kinase substrate sequence;PKA kinase substrate motif;PKC kinase substrate motif;WW domain binding motif	+	CST;HTP;LTP	Trimer_CC				Coronin-1A													Phosphothreonine
NaN	-5.8043	-3.59085	-4.12439	T	2			___1	+	Casein kinase II substrate motif;ERK1,2 kinase substrate motif;GSK3, Erk1, Erk2 and CDK5 kinase motif;GSK-3, ERK1, ERK2, CDK5 substrate motif;WW domain binding motif	+	CST;HTP					40S ribosomal protein S3													Phosphothreonine| alternate;Phosphothreonine| by CDK1 and PKC/PRKCD| alternate
-4.51395	-4.17392	NaN	-3.55981	T	3			___1	+	Casein kinase II substrate motif;GSK-3, ERK1, ERK2, CDK5 substrate motif;RAF1 kinase substrate motif;WW domain binding motif	+	CST;HTP
0.303225	0.342441	0.154583	-0.397999	T	3			___1		b-Adrenergic Receptor kinase substrate motif;Casein kinase I substrate motif;Casein kinase II substrate motif;G protein-coupled receptor kinase 1 substrate motif	+	CST;HTP					Probable ATP-dependent RNA helicase DDX10													Phosphothreonine
-2.79947	-2.09733	NaN	-3.00926	T	3			___1	+	Calmodulin-dependent protein kinase II substrate motif;DNA dependent Protein kinase substrate motif;GSK-3, ERK1, ERK2, CDK5 substrate motif;PKC kinase substrate motif;WW domain binding motif	+	CST;HTP					Lamina-associated polypeptide 2| isoforms alpha/zeta;Lamina-associated polypeptide 2| isoforms beta/delta/epsilon/gamma													Phosphothreonine								Linker;Nucleoplasmic
-3.8943	NaN	-4.74991	-3.31717	T	2			___1	+	Calmodulin-dependent protein kinase II substrate motif;G protein-coupled receptor kinase 1 substrate motif;GSK-3, ERK1, ERK2, CDK5 substrate motif;MAPKAPK2 kinase substrate motif;MDC1 BRCT domain binding motif;PKC kinase substrate motif;Plk1 PBD domain binding motif;WW domain binding motif	+	CST;HTP					Lamina-associated polypeptide 2| isoforms alpha/zeta;Lamina-associated polypeptide 2| isoforms beta/delta/epsilon/gamma													Phosphothreonine								NAKAP95-binding N;Nucleoplasmic
-4.14323	-3.63964	-4.31585	-3.39028	T	4			___1	+	b-Adrenergic Receptor kinase substrate motif;G protein-coupled receptor kinase 1 substrate motif;PKA kinase substrate motif;PKC kinase substrate motif	+	CST;HTP					Uncharacterized protein C9orf78 homolog													Phosphothreonine
-3.87945	-3.23135	-2.80723	-3.50719	T	3			___1	+	Casein kinase I substrate motif;Casein kinase II substrate motif;ERK1,2 kinase substrate motif;G protein-coupled receptor kinase 1 substrate motif;Growth associated histone HI kinase substrate motif;GSK3, Erk1, Erk2 and CDK5 kinase motif;GSK-3, ERK1, ERK2, CDK5 substrate motif;WW domain binding motif	+	HTP					Nuclear factor NF-kappa-B p100 subunit;Nuclear factor NF-kappa-B p52 subunit													Phosphothreonine
-3.43205	-3.49346	-2.66557	-3.27049	T	3			___1	+	b-Adrenergic Receptor kinase substrate motif;Casein kinase II substrate motif	+	CST;HTP					RNA polymerase-associated protein CTR9 homolog													Phosphothreonine															In isoform 2.
-2.33563	NaN	-3.01718	-4.05853	T	3			___1	+	Casein kinase II substrate motif;Growth associated histone HI kinase substrate motif;GSK-3, ERK1, ERK2, CDK5 substrate motif;WW domain binding motif	+	HTP					Small glutamine-rich tetratricopeptide repeat-containing protein alpha													Phosphothreonine
-1.829	1.17517	NaN	-2.62549	T	3			___1		Casein kinase I substrate motif;Casein kinase II substrate motif	+	CST;HTP					Translocation protein SEC62													Phosphothreonine																	Cytoplasmic
-7.32165	-5.3373	-8.48919	-6.54989	T	3			___1	+	Calmodulin-dependent protein kinase II substrate motif;Casein kinase II substrate motif;G protein-coupled receptor kinase 1 substrate motif;GSK-3, ERK1, ERK2, CDK5 substrate motif;PKC kinase substrate motif;RAF1 kinase substrate motif;WW domain binding motif	+	CST;HTP					Pleckstrin homology domain-containing family O member 2													Phosphothreonine
0.0874628	0.311852	-3.34088	-1.79646	T	3			___1		Casein kinase II substrate motif	+	CST;HTP					Inactive phospholipase C-like protein 2													Phosphothreonine
-0.41275	0.833011	-0.168787	NaN	T	4			___1		Casein kinase I substrate motif;ERK1,2 kinase substrate motif;G protein-coupled receptor kinase 1 substrate motif;GSK3, Erk1, Erk2 and CDK5 kinase motif;GSK-3, ERK1, ERK2, CDK5 substrate motif;MAPKAPK2 kinase substrate motif;WW domain binding motif	+	CST;HTP					Serrate RNA effector molecule homolog													Phosphothreonine
-5.76635	-5.90314	-5.93095	-3.56294	T	4			___1	+	Casein kinase II substrate motif	+	CST;HTP					Coiled-coil domain-containing protein 43	+												Phosphothreonine
-3.16243	-1.76386	NaN	-3.10457	T	3			___1	+	b-Adrenergic Receptor kinase substrate motif;Casein kinase II substrate motif;PAK2 kinase substrate motif;Pim1 kinase substrate sequence;PKA kinase substrate motif;PKC kinase substrate motif	+	CST;HTP					Acidic leucine-rich nuclear phosphoprotein 32 family member B		Asp/Glu-rich (highly acidic)											Phosphothreonine
-2.92928	NaN	-3.04371	-2.5733	Y	2			___1	+	EGFR kinase substrate motif;TC-PTP phosphatase substrate motif	+	CST;HTP					Proto-oncogene vav													Phosphotyrosine
NaN	-2.91659	-1.49261	-3.14535	Y	3			___1	+	ALK kinase substrate motif;EGFR kinase substrate motif;Grb2 SH2 domain binding motif;JAK2 kinase substrate motif;SHIP2 SH2 domain binding motif;Src family kinase substrate motif;Src kinase substrate motif;TC-PTP phosphatase substrate motif	+	CST;HTP;LTP					Tyrosine-protein phosphatase non-receptor type 6													Phosphotyrosine											In motheaten (me).
0.38084	-0.147106	0.147046	-2.39874	Y	3			___1		ALK kinase substrate motif;Fes SH2 domain binding motif;Fgr SH2 domain binding motif;Itk SH2 domain binding motif;JAK2 kinase substrate motif;SHC SH2 domain binding motif;SHP1 phosphatase substrate motif;Src kinase substrate motif;Src, Fyn, Lck, Fgr, Abl, Crk, Nck SH2 domain binding motif;Src,Lck and Fyn SH2 domains binding motif;Syk C-terminal SH2 domain binding motif;Syk kinase substrate motif	+	CST;HTP;LTP					Src kinase-associated phosphoprotein 2													Phosphotyrosine| by FYN	Abolishes interaction with FYN| phosphorylation by FYN| and effects on cell growth
-1.54671	-2.0793	-2.59903	0.312317	S	3			___2		b-Adrenergic Receptor kinase substrate motif;Casein kinase I substrate motif;Casein kinase II substrate motif;G protein-coupled receptor kinase 1 substrate motif	+	CST;HTP					Protein FAM134A													Phosphoserine
-1.54671	-2.0793	-2.59903	0.312317	S	3			___2		b-Adrenergic Receptor kinase substrate motif;Casein kinase I substrate motif;Casein kinase II substrate motif;G protein-coupled receptor kinase 1 substrate motif	+	CST;HTP					Protein FAM134A													Phosphoserine
-0.0947261	-0.120937	1.29872	0.306146	S	3			___2		b-Adrenergic Receptor kinase substrate motif;Casein kinase II substrate motif;G protein-coupled receptor kinase 1 substrate motif	+	HTP					Terminal uridylyltransferase 4
-0.0947261	-0.120937	1.29872	0.306146	S	3			___2		b-Adrenergic Receptor kinase substrate motif;Casein kinase II substrate motif	+	HTP					Terminal uridylyltransferase 4
-0.555566	-4.24348	NaN	-5.33859	S	2			___2		14-3-3 domain binding motif;AMP-activated protein kinase substrate motif;Calmodulin-dependent protein kinase I substrate motif;Calmodulin-dependent protein kinase II substrate motif;Calmodulin-dependent protein kinase IV substrate motif;Casein kinase II substrate motif;Chk1 kinase substrate motif;PKA kinase substrate motif;PKC kinase substrate motif	+	CST;HTP					Formin-binding protein 1													Phosphoserine								Interaction with microtubules;Required for self-association and induction of membrane tubulation
-4.44219	-3.96486	-3.58866	-5.68305	S	2			___2	+	Casein kinase II substrate motif;G protein-coupled receptor kinase 1 substrate motif;GSK3 kinase substrate motif	+	CST;HTP					Formin-binding protein 1													Phosphoserine								Interaction with microtubules;Required for self-association and induction of membrane tubulation
-3.10693	-3.97297	NaN	-1.17156	S	3			___2		DNA dependent Protein kinase substrate motif;ERK1,2 kinase substrate motif;G protein-coupled receptor kinase 1 substrate motif;GSK-3, ERK1, ERK2, CDK5 substrate motif;WW domain binding motif	+	CST;HTP	SKIP_SNW				SNW domain-containing protein 1		Pro-rich											Phosphoserine								SNW
-3.10693	-3.97297	NaN	-1.17156	S	3			___2		Casein kinase II substrate motif;Cdc2 kinase substrate motif;CDK kinase substrate motif;CDK1,2,4,6 kinase substrate motif;ERK1,2 kinase substrate motif;GSK-3, ERK1, ERK2, CDK5 substrate motif;WW domain binding motif	+	CST;HTP	SKIP_SNW				SNW domain-containing protein 1		Pro-rich											Phosphoserine								SNW
-5.66859	-1.88598	-1.95439	-4.12276	S	2			___2	+	DNA dependent Protein kinase substrate motif;ERK1,2 kinase substrate motif;GSK-3, ERK1, ERK2, CDK5 substrate motif;MAPKAPK2 kinase substrate motif;WW domain binding motif	+	HTP					Zinc finger E-box-binding homeobox 2
-5.121	NaN	-1.89593	-3.63914	S	2			___2		14-3-3 domain binding motif;14-3-3 domain binding motif;Calmodulin-dependent protein kinase II substrate motif;Calmodulin-dependent protein kinase II substrate motif;Calmodulin-dependent protein kinase IV substrate motif;Casein kinase II substrate motif;Casein kinase II substrate motif;Chk1 kinase substrate motif;ERK1,2 kinase substrate motif;ERK1,2 kinase substrate motif;Growth associated histon…	+	CST;HTP					Transformer-2 protein homolog alpha;Transformer-2 protein homolog beta		Arg/Ser-rich (RS2 domain)																										In isoform 2.
-5.121	NaN	-1.89593	-3.63914	S	2			___2		14-3-3 domain binding motif;14-3-3 domain binding motif;Akt kinase substrate motif;Akt kinase substrate motif;Calmodulin-dependent protein kinase II substrate motif;Calmodulin-dependent protein kinase II substrate motif;Casein kinase II substrate motif;Casein kinase II substrate motif;DNA dependent Protein kinase substrate motif;DNA dependent Protein kinase substrate motif;ERK1,2 kinase substrate…	+	CST;HTP					Transformer-2 protein homolog alpha;Transformer-2 protein homolog beta		Arg/Ser-rich (RS2 domain)																										In isoform 2.
-3.16088	0.408603	NaN	-5.33061	S	2			___2		b-Adrenergic Receptor kinase substrate motif;Casein kinase II substrate motif;G protein-coupled receptor kinase 1 substrate motif;GSK3 kinase substrate motif	+	HTP
-3.16088	0.408603	NaN	-3.07169	S	2			___2		b-Adrenergic Receptor kinase substrate motif;Casein kinase I substrate motif;Casein kinase II substrate motif;G protein-coupled receptor kinase 1 substrate motif	+	HTP
-4.80531	-6.03297	-4.86767	-4.68654	S	3			___2	+	b-Adrenergic Receptor kinase substrate motif;Casein kinase II substrate motif	+	CST;HTP	STT3				Dolichyl-diphosphooligosaccharide--protein glycosyltransferase subunit STT3B													Phosphoserine
-4.80531	-6.03297	-4.86767	-4.68654	S	3			___2	+	Casein kinase I substrate motif;Casein kinase II substrate motif;MDC1 BRCT domain binding motif;Plk1 PBD domain binding motif;Pyruvate dehydrogenase kinase substrate motif	+	CST;HTP	STT3				Dolichyl-diphosphooligosaccharide--protein glycosyltransferase subunit STT3B													Phosphoserine
-1.76857	-1.21484	-2.04823	-3.69255	S	3			___2	+	b-Adrenergic Receptor kinase substrate motif;Casein kinase I substrate motif;Casein kinase II substrate motif;G protein-coupled receptor kinase 1 substrate motif;Pyruvate dehydrogenase kinase substrate motif	+	CST;HTP	FimP				THO complex subunit 5 homolog													Phosphoserine
-1.76857	-1.6476	-2.04823	-3.69255	S	3			___2	+	b-Adrenergic Receptor kinase substrate motif;Casein kinase I substrate motif;Casein kinase II substrate motif	+	CST;HTP	FimP				THO complex subunit 5 homolog													Phosphoserine
-2.48827	-0.223728	-1.50697	-0.175257	S	3			___2		Casein kinase II substrate motif;G protein-coupled receptor kinase 1 substrate motif;GSK3 kinase substrate motif	+	HTP					Deubiquitinating protein VCIP135													Phosphoserine															In isoform 2.
-3.71085	-3.51281	-5.7529	-3.34527	S	2			___2	+	Casein kinase II substrate motif;MDC1 BRCT domain binding motif;Plk1 PBD domain binding motif;Pyruvate dehydrogenase kinase substrate motif	+	HTP					SRSF protein kinase 2;SRSF protein kinase 2 C-terminal						Protein kinase							Phosphoserine
-5.02318	-3.58779	0.52296	0.814755	S	4			___2		b-Adrenergic Receptor kinase substrate motif;Casein kinase II substrate motif	+	HTP
-5.02318	-3.58779	0.52296	0.814755	S	4			___2		Casein kinase II substrate motif;G protein-coupled receptor kinase 1 substrate motif;MDC1 BRCT domain binding motif;Plk1 PBD domain binding motif	+	HTP
0.171847	0.182819	-0.049024	-0.264149	S	3			___2		b-Adrenergic Receptor kinase substrate motif;Casein kinase II substrate motif;PKA kinase substrate motif;PKC kinase substrate motif;Pyruvate dehydrogenase kinase substrate motif	+	HTP					OTU domain-containing protein 4													Phosphoserine
0.171847	0.182819	-0.049024	-0.264149	S	3			___2		BARD1 BRCT domain binding motif;Casein kinase I substrate motif;Casein kinase II substrate motif;G protein-coupled receptor kinase 1 substrate motif;MDC1 BRCT domain binding motif;PKA kinase substrate motif;Plk1 PBD domain binding motif	+	HTP					OTU domain-containing protein 4													Phosphoserine
-0.226797	0.829444	0.643949	-0.0941408	S	3			___2		14-3-3 domain binding motif;Calmodulin-dependent protein kinase II substrate motif;Calmodulin-dependent protein kinase IV substrate motif;Casein kinase II substrate motif;Chk1 kinase substrate motif;ERK1,2 kinase substrate motif;G protein-coupled receptor kinase 1 substrate motif;GSK-3, ERK1, ERK2, CDK5 substrate motif;PKA kinase substrate motif;PKC kinase substrate motif;WW domain binding motif	+	HTP
-2.04811	-0.729076	-4.53674	NaN	S	3			___2		b-Adrenergic Receptor kinase substrate motif;Casein kinase II substrate motif;G protein-coupled receptor kinase 1 substrate motif	+	CST;HTP					Unconventional myosin-XVIIIa													Phosphoserine
-2.01794	NaN	-0.165742	-2.17847	S	2			___2		Casein kinase II substrate motif	+	CST;HTP					Protein IWS1 homolog		Glu-rich											Phosphoserine
-2.01794	NaN	-0.165742	-2.17847	S	2			___2		b-Adrenergic Receptor kinase substrate motif;Casein kinase II substrate motif;G protein-coupled receptor kinase 1 substrate motif;Pyruvate dehydrogenase kinase substrate motif	+	CST;HTP					Protein IWS1 homolog		Glu-rich											Phosphoserine
-5.17496	-1.49354	-5.64097	-5.719	S	3			___2	+	b-Adrenergic Receptor kinase substrate motif;BARD1 BRCT domain binding motif;Casein kinase II substrate motif;G protein-coupled receptor kinase 1 substrate motif	+	HTP					Protein IWS1 homolog		Glu-rich											Phosphoserine
0.867501	-0.218229	-2.13987	-4.38633	S	2			___2		b-Adrenergic Receptor kinase substrate motif;Casein kinase II substrate motif;Pyruvate dehydrogenase kinase substrate motif	+	CST;HTP					Protein IWS1 homolog		Glu-rich											Phosphoserine
0.867501	-0.218229	-2.13987	-4.38633	S	2			___2		b-Adrenergic Receptor kinase substrate motif;Casein kinase I substrate motif;G protein-coupled receptor kinase 1 substrate motif;GSK3 kinase substrate motif	+	CST;HTP					Protein IWS1 homolog		Glu-rich											Phosphoserine
-0.179874	0.95509	-2.2906	-1.14446	S	4			___2		Casein kinase I substrate motif;Casein kinase II substrate motif;Pyruvate dehydrogenase kinase substrate motif	+	HTP					PAX3- and PAX7-binding protein 1													Phosphoserine								Necessary and sufficient for interaction with PAX7							In isoform 2.
-0.179874	0.95509	-2.2906	-1.14446	S	4			___2		BARD1 BRCT domain binding motif;Casein kinase II substrate motif;MDC1 BRCT domain binding motif;Plk1 PBD domain binding motif	+	HTP					PAX3- and PAX7-binding protein 1													Phosphoserine								Necessary and sufficient for interaction with PAX7							In isoform 2.
-1.59702	0.484602	-2.25154	-1.60134	S	3			___2		Casein kinase II substrate motif;MAPKAPK2 kinase substrate motif;Pyruvate dehydrogenase kinase substrate motif	+	HTP					Nuclear speckle splicing regulatory protein 1
-1.59702	0.484602	-2.25154	-1.60134	S	3			___2		b-Adrenergic Receptor kinase substrate motif;Casein kinase II substrate motif;Pyruvate dehydrogenase kinase substrate motif	+	HTP					Nuclear speckle splicing regulatory protein 1													Phosphoserine
-3.2525	NaN	0.0648829	-2.20357	S	2			___2		Casein kinase II substrate motif;ERK1,2 kinase substrate motif;G protein-coupled receptor kinase 1 substrate motif;Growth associated histone HI kinase substrate motif;GSK-3, ERK1, ERK2, CDK5 substrate motif;PKA kinase substrate motif;PKC kinase substrate motif;WW domain binding motif	+	HTP
-3.2525	NaN	0.0648829	-2.20357	S	3			___2		14-3-3 domain binding motif;Calmodulin-dependent protein kinase II substrate motif;DNA dependent Protein kinase substrate motif;ERK1,2 kinase substrate motif;GSK-3, ERK1, ERK2, CDK5 substrate motif;PKA kinase substrate motif;PKC kinase substrate motif;WW domain binding motif;ZIP kinase substrate motif	+	HTP
-2.9885	-4.12577	-5.41661	NaN	S	2			___2	+	14-3-3 domain binding motif;Calmodulin-dependent protein kinase II substrate motif;Casein kinase II substrate motif;ERK1,2 kinase substrate motif;G protein-coupled receptor kinase 1 substrate motif;GSK-3, ERK1, ERK2, CDK5 substrate motif;PAK2 kinase substrate motif;Pim1 kinase substrate sequence;PKA kinase substrate motif;PKC epsilon kinase substrate motif;PKC kinase substrate motif;WW domain bin…	+	HTP					Serine/arginine repetitive matrix protein 1		Arg-rich;Pro-rich											Phosphoserine								Necessary for speckles and matrix localization
-2.9885	-4.12577	-5.41661	NaN	S	2			___2	+	DNA dependent Protein kinase substrate motif;ERK1,2 kinase substrate motif;GSK-3, ERK1, ERK2, CDK5 substrate motif;WW domain binding motif	+	HTP					Serine/arginine repetitive matrix protein 1		Arg-rich;Pro-rich											Phosphoserine								Necessary for speckles and matrix localization
-6.63437	-1.89652	-4.86384	-0.052087	S	3			___2		b-Adrenergic Receptor kinase substrate motif;Casein kinase I substrate motif;Casein kinase II substrate motif;G protein-coupled receptor kinase 1 substrate motif;PKA kinase substrate motif	+	CST;HTP					Serine/arginine repetitive matrix protein 1													Phosphoserine															In isoform 2.
-3.32135	-1.6549	-4.68075	-3.97481	S	2			___2	+	14-3-3 domain binding motif;Calmodulin-dependent protein kinase II substrate motif;Casein kinase II substrate motif;ERK1,2 kinase substrate motif;G protein-coupled receptor kinase 1 substrate motif;GSK3 kinase substrate motif;GSK-3, ERK1, ERK2, CDK5 substrate motif;MAPKAPK1 kinase substrate motif;PAK2 kinase substrate motif;PKA kinase substrate motif;PKC epsilon kinase substrate motif;PKC kinase …	+	CST;HTP					Serine/arginine repetitive matrix protein 1		Arg-rich;Pro-rich;Ser-rich											Phosphoserine								Necessary for speckles and matrix localization
-3.32135	-1.6549	-4.68075	-3.97481	S	2			___2	+	Cdc2 kinase substrate motif;CDK kinase substrate motif;CDK1,2,4,6 kinase substrate motif;ERK1,2 kinase substrate motif;GSK-3, ERK1, ERK2, CDK5 substrate motif;MAPKAPK2 kinase substrate motif;WW domain binding motif	+	CST;HTP					Serine/arginine repetitive matrix protein 1		Arg-rich;Pro-rich;Ser-rich											Phosphoserine								Necessary for speckles and matrix localization
-4.81287	NaN	-2.27111	-5.53771	S	2			___2		14-3-3 domain binding motif;Calmodulin-dependent protein kinase II substrate motif;Casein kinase II substrate motif;ERK1,2 kinase substrate motif;G protein-coupled receptor kinase 1 substrate motif;Growth associated histone HI kinase substrate motif;GSK-3, ERK1, ERK2, CDK5 substrate motif;MAPKAPK1 kinase substrate motif;PAK2 kinase substrate motif;Pim1 kinase substrate sequence;PKA kinase substra…							Serine/arginine repetitive matrix protein 1		Arg-rich											Phosphoserine								Necessary for speckles and matrix localization
-4.81287	NaN	-2.27111	-5.53771	S	2			___2		14-3-3 domain binding motif;Akt kinase substrate motif;Calmodulin-dependent protein kinase II substrate motif;DNA dependent Protein kinase substrate motif;ERK1,2 kinase substrate motif;G protein-coupled receptor kinase 1 substrate motif;GSK-3, ERK1, ERK2, CDK5 substrate motif;MAPKAPK1 kinase substrate motif;PKA kinase substrate motif;PKC kinase substrate motif;WW domain binding motif;ZIP kinase s…	+	HTP					Serine/arginine repetitive matrix protein 1		Arg-rich;Pro-rich											Phosphoserine								Necessary for speckles and matrix localization
NaN	-2.75789	-3.42034	-2.68594	S	3			___2	+	14-3-3 domain binding motif;Calmodulin-dependent protein kinase II substrate motif;Casein kinase II substrate motif;ERK1,2 kinase substrate motif;G protein-coupled receptor kinase 1 substrate motif;Growth associated histone HI kinase substrate motif;GSK-3, ERK1, ERK2, CDK5 substrate motif;MAPKAPK1 kinase substrate motif;PAK2 kinase substrate motif;Pim1 kinase substrate sequence;PKA kinase substra…	+	HTP					Serine/arginine repetitive matrix protein 1		Arg-rich;Pro-rich																			Necessary for speckles and matrix localization
-1.34523	-4.38395	-2.34542	NaN	S	2			___2		14-3-3 domain binding motif;Calmodulin-dependent protein kinase II substrate motif;Calmodulin-dependent protein kinase IV substrate motif;Casein kinase II substrate motif;Chk1 kinase substrate motif;ERK1,2 kinase substrate motif;G protein-coupled receptor kinase 1 substrate motif;GSK-3, ERK1, ERK2, CDK5 substrate motif;PAK2 kinase substrate motif;PKA kinase substrate motif;PKC epsilon kinase subs…	+	CST;HTP					Serine/arginine repetitive matrix protein 1		Arg-rich;Pro-rich											Phosphoserine								Necessary for speckles and matrix localization
-1.40763	-0.252071	NaN	-1.84171	S	2			___2		DNA dependent Protein kinase substrate motif;ERK1,2 kinase substrate motif;GSK-3, ERK1, ERK2, CDK5 substrate motif;WW domain binding motif	+	CST;HTP					Serine/arginine repetitive matrix protein 1		Arg-rich;Pro-rich											Phosphoserine								Necessary for speckles and matrix localization
-4.45577	-5.05467	NaN	-4.02179	S	3			___2	+	Casein kinase II substrate motif;G protein-coupled receptor kinase 1 substrate motif;NIMA kinase substrate motif;PKA kinase substrate motif;PKC kinase substrate motif	+	CST;HTP					Peptidyl-prolyl cis-trans isomerase G													Phosphoserine
-3.49073	-2.02673	-2.81665	NaN	S	3			___2	+	Casein kinase I substrate motif;Casein kinase II substrate motif;MAPKAPK2 kinase substrate motif	+	HTP					STE20-like serine/threonine-protein kinase		Glu-rich
-2.76278	-1.93948	-2.88737	-1.71222	S	3			___2	+	b-Adrenergic Receptor kinase substrate motif;Casein kinase II substrate motif;Pyruvate dehydrogenase kinase substrate motif	+	HTP					RalA-binding protein 1													Phosphoserine
-2.76278	-1.93948	-2.88737	-1.71222	S	3			___2	+	Casein kinase I substrate motif;Casein kinase II substrate motif;G protein-coupled receptor kinase 1 substrate motif;MDC1 BRCT domain binding motif;Plk1 PBD domain binding motif	+	HTP					RalA-binding protein 1													Phosphoserine
-3.35545	-2.58988	NaN	-2.63191	S	3			___2	+	b-Adrenergic Receptor kinase substrate motif;Casein kinase I substrate motif;Casein kinase II substrate motif;G protein-coupled receptor kinase 1 substrate motif;GSK3 kinase substrate motif	+	CST;HTP					Protein unc-119 homolog A													Phosphoserine
-3.35545	-2.58988	NaN	-2.63191	S	3			___2	+	Casein kinase I substrate motif;Casein kinase II substrate motif;G protein-coupled receptor kinase 1 substrate motif	+	CST;HTP					Protein unc-119 homolog A
0.572987	-0.317786	-3.76435	-4.0056	S	3			___2		14-3-3 domain binding motif;ATM kinase substrate motif;Calmodulin-dependent protein kinase II substrate motif;Casein kinase II substrate motif;DNA dependent Protein kinase substrate motif;PKA kinase substrate motif;PKC kinase substrate motif	+	CST;HTP					Microtubule-actin cross-linking factor 1													Phosphoserine															In isoform 2| isoform 3| isoform 4.
0.572987	-0.317786	-3.76435	-4.0056	S	3			___2		b-Adrenergic Receptor kinase substrate motif;BARD1 BRCT domain binding motif;Casein kinase II substrate motif;G protein-coupled receptor kinase 1 substrate motif	+	CST;HTP					Microtubule-actin cross-linking factor 1													Phosphoserine															In isoform 2| isoform 3| isoform 4.
-3.37575	-0.646699	NaN	0.486251	S	3			___2		Casein kinase II substrate motif;MAPKAPK2 kinase substrate motif	+	HTP					FK506-binding protein 15													Phosphoserine
-3.84977	-0.646699	NaN	0.486251	S	3			___2		Casein kinase II substrate motif	+	CST;HTP					FK506-binding protein 15													Phosphoserine
-1.76278	-1.81909	NaN	-1.86644	S	4			___2	+	Casein kinase II substrate motif;PKA kinase substrate motif	+	CST;HTP	PCM1_C				Pericentriolar material 1 protein													Phosphoserine
-1.76278	-1.81909	NaN	-1.86644	S	3			___2	+	Casein kinase II substrate motif	+	CST;HTP	PCM1_C				Pericentriolar material 1 protein													Phosphoserine
NaN	-1.48237	-0.655467	-5.96398	S	3			___2		b-Adrenergic Receptor kinase substrate motif;Casein kinase I substrate motif;PKA kinase substrate motif;PKC kinase substrate motif	+	CST;HTP					FYN-binding protein													Phosphoserine
-1.3652	-0.17015	NaN	-4.03455	S	2			___2		G protein-coupled receptor kinase 1 substrate motif;GSK3 kinase substrate motif;PKA kinase substrate motif;PKC kinase substrate motif	+	HTP
-1.3652	-0.17015	NaN	-4.03455	S	2			___2		Casein kinase II substrate motif;MAPKAPK2 kinase substrate motif	+	HTP
1.72744	-2.07613	-3.03694	0.452912	S	3			___2		b-Adrenergic Receptor kinase substrate motif;Casein kinase II substrate motif
1.72744	-2.07613	-3.03694	0.452912	S	3			___2		b-Adrenergic Receptor kinase substrate motif;Casein kinase I substrate motif;Casein kinase II substrate motif;G protein-coupled receptor kinase 1 substrate motif
-0.579814	-1.88326	-0.902335	-1.2958	S	3			___2	+	b-Adrenergic Receptor kinase substrate motif;Casein kinase II substrate motif
-0.579814	-1.88326	-0.902335	-1.2958	S	3			___2	+	BARD1 BRCT domain binding motif;Casein kinase II substrate motif;MDC1 BRCT domain binding motif;Plk1 PBD domain binding motif
-0.137695	NaN	-1.55305	-0.282228	S	2			___2		Casein kinase II substrate motif;Pyruvate dehydrogenase kinase substrate motif	+	HTP					Interferon-induced helicase C domain-containing protein 1
-0.00207896	-1.12293	-1.55305	-0.358916	S	3			___2		b-Adrenergic Receptor kinase substrate motif;Casein kinase II substrate motif	+	HTP					Interferon-induced helicase C domain-containing protein 1
0.242084	0.0473989	-2.81026	-3.60491	S	3			___2		b-Adrenergic Receptor kinase substrate motif;Casein kinase II substrate motif;PKA kinase substrate motif;PKC kinase substrate motif	+	HTP					Interferon-induced helicase C domain-containing protein 1													Phosphoserine
0.242084	0.0473989	-2.81026	-3.60491	S	3			___2		BARD1 BRCT domain binding motif;Casein kinase II substrate motif;G protein-coupled receptor kinase 1 substrate motif	+	HTP					Interferon-induced helicase C domain-containing protein 1													Phosphoserine
-0.2243	0.952855	1.01285	0.233275	S	3			___2		Casein kinase II substrate motif;DNA dependent Protein kinase substrate motif;ERK1,2 kinase substrate motif;GSK-3, ERK1, ERK2, CDK5 substrate motif;WW domain binding motif	+	HTP					Protein scribble homolog													Phosphoserine
0.691713	-3.23637	-0.637289	-0.530843	S	3			___2		Casein kinase I substrate motif;Casein kinase II substrate motif;ERK1,2 kinase substrate motif;Growth associated histone HI kinase substrate motif;GSK-3, ERK1, ERK2, CDK5 substrate motif;WW domain binding motif	+	CST;HTP	SF1-HH				Splicing factor 1													Phosphoserine
-3.02128	-1.58844	-4.08268	-0.530843	S	4			___2		14-3-3 domain binding motif;Calmodulin-dependent protein kinase II substrate motif;Casein kinase II substrate motif;DNA dependent Protein kinase substrate motif;ERK1,2 kinase substrate motif;GSK-3, ERK1, ERK2, CDK5 substrate motif;PKA kinase substrate motif;PKC kinase substrate motif;WW domain binding motif	+	CST;HTP	SF1-HH				Splicing factor 1													Phosphoserine
-4.42322	-3.31574	NaN	-3.39915	S	3			___2	+	b-Adrenergic Receptor kinase substrate motif;Casein kinase I substrate motif;Casein kinase II substrate motif	+	CST;HTP	IPP-2				Protein phosphatase inhibitor 2													Phosphoserine
-4.42322	-3.31574	NaN	-3.39915	S	3			___2	+	Casein kinase II substrate motif;MDC1 BRCT domain binding motif;Plk1 PBD domain binding motif	+	CST;HTP	IPP-2				Protein phosphatase inhibitor 2													Phosphoserine
-2.52127	0.162468	NaN	-1.212	S	3			___2		14-3-3 domain binding motif;Calmodulin-dependent protein kinase II substrate motif;Calmodulin-dependent protein kinase IV substrate motif;Casein kinase II substrate motif;Chk1 kinase substrate motif;PKA kinase substrate motif;PKC kinase substrate motif	+	CST;HTP					Cap-specific mRNA (nucleoside-2'-O-)-methyltransferase 1													Phosphoserine
-3.95585	-3.52736	NaN	-3.42432	S	2			___2	+	Casein kinase II substrate motif;DNA dependent Protein kinase substrate motif;ERK1,2 kinase substrate motif;G protein-coupled receptor kinase 1 substrate motif;GSK3 kinase substrate motif;GSK-3, ERK1, ERK2, CDK5 substrate motif;WW domain binding motif							Swi5-dependent recombination DNA repair protein 1 homolog		Pro-rich											Phosphoserine															In isoform 3.
-4.25834	-3.44221	NaN	-3.42432	S	2			___2	+	ERK1,2 kinase substrate motif;G protein-coupled receptor kinase 1 substrate motif;GSK-3, ERK1, ERK2, CDK5 substrate motif;MAPKAPK2 kinase substrate motif;WW domain binding motif	+	HTP					Swi5-dependent recombination DNA repair protein 1 homolog		Pro-rich											Phosphoserine															In isoform 3.
NaN	-2.99436	-4.39077	-2.85611	S	3			___2	+	DNA dependent Protein kinase substrate motif;G protein-coupled receptor kinase 1 substrate motif	+	CST;HTP					Deoxynucleoside triphosphate triphosphohydrolase SAMHD1
-2.96928	-3.86384	NaN	-2.66146	S	3			___2	+	14-3-3 domain binding motif;Calmodulin-dependent protein kinase II substrate motif;PAK2 kinase substrate motif;PKA kinase substrate motif;PKC epsilon kinase substrate motif;PKC kinase substrate motif	+	CST;HTP
-2.96928	-3.86384	NaN	-2.66146	S	3			___2	+	14-3-3 domain binding motif;Calmodulin-dependent protein kinase II substrate motif;G protein-coupled receptor kinase 1 substrate motif;MAPKAPK1 kinase substrate motif;MDC1 BRCT domain binding motif;PAK2 kinase substrate motif;Pim1 kinase substrate sequence;PKA kinase substrate motif;PKC epsilon kinase substrate motif;PKC kinase substrate motif;Plk1 PBD domain binding motif;ZIP kinase substrate mo…	+	CST;HTP
-3.79352	-2.36461	-5.42917	-3.10743	S	2			___2	+	Casein kinase II substrate motif;MAPKAPK2 kinase substrate motif;PKA kinase substrate motif;PKC kinase substrate motif	+	HTP
-5.18275	-2.36461	-5.07655	-3.10743	S	2			___2	+	Casein kinase II substrate motif	+	HTP
-3.51028	-3.51449	-4.73893	NaN	S	2			___2	+	14-3-3 domain binding motif;Calmodulin-dependent protein kinase II substrate motif;Calmodulin-dependent protein kinase IV substrate motif;Casein kinase II substrate motif;Chk1 kinase substrate motif;DNA dependent Protein kinase substrate motif;G protein-coupled receptor kinase 1 substrate motif;PKA kinase substrate motif;PKC kinase substrate motif	+	CST;HTP
-2.9737	-3.45894	-4.47162	NaN	S	2			___2	+	Casein kinase II substrate motif;ERK1,2 kinase substrate motif;GSK-3, ERK1, ERK2, CDK5 substrate motif;MAPKAPK2 kinase substrate motif;WW domain binding motif	+	CST;HTP
0.74373	0.849519	-0.91678	-2.69246	S	2			___2		14-3-3 domain binding motif;Calmodulin-dependent protein kinase II substrate motif;Calmodulin-dependent protein kinase IV substrate motif;Casein kinase II substrate motif;Chk1 kinase substrate motif;ERK1,2 kinase substrate motif;GSK-3, ERK1, ERK2, CDK5 substrate motif;PKA kinase substrate motif;PKC kinase substrate motif;WW domain binding motif	+	CST;HTP					Apoptotic chromatin condensation inducer in the nucleus													Phosphoserine															In isoform 2.;In isoform 3.
-3.39093	NaN	-3.55544	-4.73044	S	3			___2	+	Casein kinase II substrate motif;MDC1 BRCT domain binding motif;PKA kinase substrate motif;PKC kinase substrate motif;Plk1 PBD domain binding motif	+	HTP	CD20				Membrane-spanning 4-domains subfamily A member 6D																														Cytoplasmic
-3.39093	NaN	-3.55544	-3.7537	S	2			___2	+	Casein kinase II substrate motif;PKA kinase substrate motif	+	HTP	CD20				Membrane-spanning 4-domains subfamily A member 6D																														Cytoplasmic
-4.42989	NaN	-3.76288	-3.84745	S	2			___2	+	b-Adrenergic Receptor kinase substrate motif;G protein-coupled receptor kinase 1 substrate motif	+	HTP	CD20				Membrane-spanning 4-domains subfamily A member 6D																														Cytoplasmic
0.974603	-2.38609	-0.530718	1.50309	S	3			___2		b-Adrenergic Receptor kinase substrate motif;Casein kinase II substrate motif	+	HTP					DnaJ homolog subfamily C member 1													Phosphoserine																	Cytoplasmic
0.974603	-2.38609	-0.530718	1.50309	S	3			___2		BARD1 BRCT domain binding motif;Casein kinase II substrate motif;MDC1 BRCT domain binding motif;Plk1 PBD domain binding motif	+	HTP					DnaJ homolog subfamily C member 1													Phosphoserine																	Cytoplasmic
0.0454429	0.389347	-0.255012	-0.0776346	S	3			___2		Casein kinase II substrate motif;PKA kinase substrate motif;PKC kinase substrate motif	+	HTP					PH-interacting protein													Phosphoserine
0.0454429	0.389347	-0.255012	-0.0776346	S	3			___2		b-Adrenergic Receptor kinase substrate motif;BARD1 BRCT domain binding motif;Casein kinase II substrate motif;G protein-coupled receptor kinase 1 substrate motif	+	HTP					PH-interacting protein													Phosphoserine
-3.66832	0.202762	-3.02151	-0.213905	S	3			___2		b-Adrenergic Receptor kinase substrate motif;Casein kinase I substrate motif;Casein kinase II substrate motif;Pyruvate dehydrogenase kinase substrate motif	+	HTP					SAM and SH3 domain-containing protein 1
-1.90368	-1.23101	NaN	0.124593	S	3			___2		b-Adrenergic Receptor kinase substrate motif;Casein kinase II substrate motif;ERK1,2 kinase substrate motif;GSK-3, ERK1, ERK2, CDK5 substrate motif;WW domain binding motif	+	HTP					Poly(ADP-ribose) glycohydrolase													Phosphoserine								A-domain
-1.90368	-1.23101	NaN	0.124593	S	3			___2		G protein-coupled receptor kinase 1 substrate motif	+	HTP					Poly(ADP-ribose) glycohydrolase													Phosphoserine								A-domain
0.175429	NaN	-1.48588	-0.0871356	S	3			___2		b-Adrenergic Receptor kinase substrate motif;Casein kinase II substrate motif;G protein-coupled receptor kinase 1 substrate motif	+	HTP
0.175429	NaN	-1.48588	-0.0871356	S	3			___2		b-Adrenergic Receptor kinase substrate motif;Casein kinase I substrate motif;Casein kinase II substrate motif;G protein-coupled receptor kinase 1 substrate motif	+	HTP
-2.38278	-0.250612	-3.13885	-4.63394	S	4			___2		14-3-3 domain binding motif;Akt kinase substrate motif;Calmodulin-dependent protein kinase II substrate motif;MAPKAPK1 kinase substrate motif;PKA kinase substrate motif;PKC delta kinase substrate motif;PKC epsilon kinase substrate motif;PKC kinase substrate motif	+	CST;HTP					Minor histocompatibility protein HA-1													Phosphoserine
-2.38278	-0.250612	-3.13885	-4.63394	S	4			___2		Casein kinase II substrate motif;ERK1,2 kinase substrate motif;GSK-3, ERK1, ERK2, CDK5 substrate motif;WW domain binding motif	+	CST;HTP					Minor histocompatibility protein HA-1
-2.88044	NaN	-3.90317	-2.74545	S	3			___2	+	Casein kinase II substrate motif;G protein-coupled receptor kinase 1 substrate motif	+	CST;HTP	Treacle				Treacle protein													Phosphoserine
NaN	-3.3249	-3.10905	-2.42585	S	3			___2	+	ERK1,2 kinase substrate motif;G protein-coupled receptor kinase 1 substrate motif;Growth associated histone HI kinase substrate motif;GSK3 kinase substrate motif;GSK-3, ERK1, ERK2, CDK5 substrate motif;MAPKAPK2 kinase substrate motif;PKA kinase substrate motif;PKC kinase substrate motif;WW domain binding motif	+	CST;HTP					Serine/arginine-rich splicing factor 1		Arg/Ser-rich (RS domain)											Phosphoserine								Interacts with SAFB1							In isoform 2.;In isoform 3.
-2.43417	NaN	-4.5101	-2.63917	S	2			___2	+	Casein kinase II substrate motif;G protein-coupled receptor kinase 1 substrate motif	+	CST;HTP					La-related protein 7		Lys-rich											Phosphoserine															In isoform 2.
-2.10923	NaN	-2.1908	-2.97846	S	3			___2	+	14-3-3 domain binding motif;AMP-activated protein kinase substrate motif;Calmodulin-dependent protein kinase I substrate motif;Calmodulin-dependent protein kinase II substrate motif;Calmodulin-dependent protein kinase IV substrate motif;Casein kinase II substrate motif;Chk1 kinase substrate motif;PKA kinase substrate motif;PKC kinase substrate motif;ZIP kinase substrate motif	+	CST;HTP	Rabaptin				Rab GTPase-binding effector protein 1													Phosphoserine															In isoform 4.
0.72718	NaN	-0.177996	-0.0689524	S	3			___2		b-Adrenergic Receptor kinase substrate motif;Casein kinase I substrate motif;Casein kinase II substrate motif	+	CST;HTP					Nucleolar complex protein 2 homolog		Asp/Glu-rich (acidic)											Phosphoserine
0.72718	NaN	-0.177996	-0.0689524	S	3			___2		Casein kinase II substrate motif;G protein-coupled receptor kinase 1 substrate motif;MDC1 BRCT domain binding motif;Plk1 PBD domain binding motif	+	CST;HTP					Nucleolar complex protein 2 homolog		Asp/Glu-rich (acidic)											Phosphoserine
0.0643311	-0.384	NaN	0.447315	S	3			___2		Casein kinase II substrate motif;ERK1,2 kinase substrate motif;G protein-coupled receptor kinase 1 substrate motif;Growth associated histone HI kinase substrate motif;GSK-3, ERK1, ERK2, CDK5 substrate motif;PKA kinase substrate motif;WW domain binding motif	+	CST;HTP					Myc box-dependent-interacting protein 1													Phosphoserine
0.0643311	-0.384	NaN	0.447315	S	3			___2		DNA dependent Protein kinase substrate motif;ERK1,2 kinase substrate motif;GSK-3, ERK1, ERK2, CDK5 substrate motif;PKA kinase substrate motif;PKC kinase substrate motif;WW domain binding motif	+	CST;HTP					Myc box-dependent-interacting protein 1													Phosphoserine
-2.47081	-2.49859	-3.35246	-3.00081	S	3			___2	+	b-Adrenergic Receptor kinase substrate motif;Casein kinase II substrate motif	+	CST;HTP					GTP-binding protein 1													Phosphoserine
-2.47081	-2.49859	-3.35246	-3.00081	S	3			___2	+	G protein-coupled receptor kinase 1 substrate motif	+	CST;HTP					GTP-binding protein 1													Phosphoserine
NaN	-0.916725	-2.50955	-2.23345	S	3			___2		b-Adrenergic Receptor kinase substrate motif;Casein kinase II substrate motif;Pyruvate dehydrogenase kinase substrate motif	+	CST;HTP	BLVR				AP-3 complex subunit delta-1													Phosphoserine
-0.454269	-2.53508	NaN	-0.298832	S	4			___2		Casein kinase I substrate motif;Casein kinase II substrate motif;DNA dependent Protein kinase substrate motif	+	HTP					SRSF protein kinase 1						Protein kinase							Phosphoserine
-3.95263	NaN	-1.74352	-2.93523	S	3			___2	+	ERK1,2 kinase substrate motif;GSK-3, ERK1, ERK2, CDK5 substrate motif;WW domain binding motif	+	CST;HTP					Transcription factor jun-B													Phosphoserine
-4.90474	-7.59016	-3.09419	-3.48319	S	2			___2	+	b-Adrenergic Receptor kinase substrate motif;Casein kinase II substrate motif	+	CST;HTP					High mobility group protein HMG-I/HMG-Y		Glu-rich (acidic)											Phosphoserine
-4.90474	-7.59016	-3.09419	-3.48319	S	2			___2	+	BARD1 BRCT domain binding motif;Casein kinase II substrate motif;G protein-coupled receptor kinase 1 substrate motif;MAPKAPK2 kinase substrate motif;MDC1 BRCT domain binding motif;Plk1 PBD domain binding motif	+	CST;HTP					High mobility group protein HMG-I/HMG-Y		Glu-rich (acidic)											Phosphoserine
NaN	-1.55911	0.0210533	-0.0505174	S	3			___2		Casein kinase I substrate motif;ERK1,2 kinase substrate motif;G protein-coupled receptor kinase 1 substrate motif;GSK3 kinase substrate motif;GSK-3, ERK1, ERK2, CDK5 substrate motif;MDC1 BRCT domain binding motif;Plk1 PBD domain binding motif;WW domain binding motif	+	HTP	Caldesmon				Lymphocyte-specific protein 1													Phosphoserine
-3.41316	-1.55911	-0.213788	-0.207844	S	3			___2		Casein kinase II substrate motif;ERK1,2 kinase substrate motif;GSK-3, ERK1, ERK2, CDK5 substrate motif;MAPKAPK2 kinase substrate motif;WW domain binding motif	+	HTP	Caldesmon				Lymphocyte-specific protein 1													Phosphoserine
-5.04344	NaN	-4.0429	-4.36005	S	2			___2	+	Casein kinase I substrate motif;Casein kinase II substrate motif;G protein-coupled receptor kinase 1 substrate motif;GSK3 kinase substrate motif	+	HTP					Macrophage scavenger receptor types I and II													Phosphoserine																	Cytoplasmic
-5.04344	NaN	-4.27322	-3.40253	S	3			___2	+	G protein-coupled receptor kinase 1 substrate motif;GSK3 kinase substrate motif;MAPKAPK2 kinase substrate motif	+	HTP					Macrophage scavenger receptor types I and II													Phosphoserine																	Cytoplasmic
-2.19344	-3.86927	NaN	-2.46108	S	3			___2	+	Casein kinase II substrate motif	+	CST;HTP					cAMP-dependent protein kinase type II-beta regulatory subunit													Phosphoserine								Dimerization and phosphorylation
-2.19344	-3.86927	NaN	-2.46108	S	3			___2	+	14-3-3 domain binding motif;b-Adrenergic Receptor kinase substrate motif;Calmodulin-dependent protein kinase II substrate motif;G protein-coupled receptor kinase 1 substrate motif;PKA kinase substrate motif;PKC kinase substrate motif	+	CST;HTP					cAMP-dependent protein kinase type II-beta regulatory subunit													Phosphoserine								Dimerization and phosphorylation
-3.7189	NaN	-3.89057	-0.915391	S	2			___2		Casein kinase II substrate motif;ERK1,2 kinase substrate motif;G protein-coupled receptor kinase 1 substrate motif;GSK-3, ERK1, ERK2, CDK5 substrate motif;MAPKAPK2 kinase substrate motif;WW domain binding motif	+	CST;HTP					Forkhead box protein K1
-3.7189	NaN	-3.89057	-4.02282	S	3			___2	+	Casein kinase II substrate motif;ERK1,2 kinase substrate motif;G protein-coupled receptor kinase 1 substrate motif;Growth associated histone HI kinase substrate motif;GSK3 kinase substrate motif;GSK-3, ERK1, ERK2, CDK5 substrate motif;PKA kinase substrate motif;PKC kinase substrate motif;WW domain binding motif	+	CST;HTP					Forkhead box protein K1
NaN	-3.48271	-5.37387	-5.41556	S	3			___2	+	Casein kinase II substrate motif;MAPKAPK2 kinase substrate motif	+	CST;HTP					Hepatoma-derived growth factor		Glu-rich											Phosphoserine
NaN	-3.48271	-5.37387	-5.41556	S	3			___2	+	BARD1 BRCT domain binding motif;Casein kinase I substrate motif;Casein kinase II substrate motif;MDC1 BRCT domain binding motif;Plk1 PBD domain binding motif	+	CST;HTP					Hepatoma-derived growth factor		Glu-rich											Phosphoserine
-4.21157	-5.87062	-4.41581	-4.39593	S	2			___2	+	Casein kinase I substrate motif;Casein kinase II substrate motif;G protein-coupled receptor kinase 1 substrate motif;GSK3 kinase substrate motif	+	HTP;LTP					High mobility group protein HMGI-C
-5.44637	-5.87062	-4.41581	-4.39593	S	2			___2	+	b-Adrenergic Receptor kinase substrate motif;Casein kinase II substrate motif;MAPKAPK2 kinase substrate motif	+	CST;HTP;LTP					High mobility group protein HMGI-C													Phosphoserine
-1.00468	-3.99631	NaN	-0.714184	S	2			___2		14-3-3 domain binding motif;Calmodulin-dependent protein kinase II substrate motif;Calmodulin-dependent protein kinase IV substrate motif;Casein kinase II substrate motif;Chk1 kinase substrate motif;G protein-coupled receptor kinase 1 substrate motif;GSK3 kinase substrate motif;PKA kinase substrate motif;PKC kinase substrate motif	+	CST;HTP	EBP50_C				Na(+)/H(+) exchange regulatory cofactor NHE-RF1													Phosphoserine															In isoform 2.
-1.00468	-3.99631	NaN	-0.714184	S	3			___2		b-Adrenergic Receptor kinase substrate motif;Cdc2 kinase substrate motif;CDK kinase substrate motif;CDK1,2,4,6 kinase substrate motif;ERK1,2 kinase substrate motif;Growth associated histone HI kinase substrate motif;GSK-3, ERK1, ERK2, CDK5 substrate motif;PKA kinase substrate motif;PKC kinase substrate motif;WW domain binding motif	+	CST;HTP	EBP50_C				Na(+)/H(+) exchange regulatory cofactor NHE-RF1													Phosphoserine															In isoform 2.
-4.16377	NaN	-0.748869	-1.99269	S	3			___2		Casein kinase I substrate motif;Casein kinase II substrate motif	+	HTP					Serine/threonine-protein kinase WNK1													Phosphoserine															In isoform 6.
NaN	-0.686684	-0.748869	-1.99269	S	3			___2		Casein kinase II substrate motif;ERK1,2 kinase substrate motif;G protein-coupled receptor kinase 1 substrate motif;GSK-3, ERK1, ERK2, CDK5 substrate motif;WW domain binding motif	+	HTP					Serine/threonine-protein kinase WNK1													Phosphoserine															In isoform 6.
-4.37336	NaN	-3.43448	-4.39277	S	3			___2	+	b-Adrenergic Receptor kinase substrate motif;ERK1,2 kinase substrate motif;G protein-coupled receptor kinase 1 substrate motif;GSK3 kinase substrate motif;GSK-3, ERK1, ERK2, CDK5 substrate motif;WW domain binding motif	+	CST;HTP					Transcription factor ETV6													Phosphoserine
-0.21786	0.387693	NaN	-1.34865	S	3			___2		14-3-3 domain binding motif;Akt kinase substrate motif;Calmodulin-dependent protein kinase II substrate motif;Casein kinase II substrate motif;DNA dependent Protein kinase substrate motif;ERK1,2 kinase substrate motif;G protein-coupled receptor kinase 1 substrate motif;GSK-3, ERK1, ERK2, CDK5 substrate motif;MAPKAPK1 kinase substrate motif;Pim1 kinase substrate sequence;PKA kinase substrate motif…	+	HTP	SWIRM-assoc_2				SWI/SNF complex subunit SMARCC1		Poly-Pro											Phosphoserine
-0.21786	0.387693	NaN	-1.34865	S	3			___2		DNA dependent Protein kinase substrate motif;ERK1,2 kinase substrate motif;G protein-coupled receptor kinase 1 substrate motif;GSK-3, ERK1, ERK2, CDK5 substrate motif;PKA kinase substrate motif;WW domain binding motif	+	HTP	SWIRM-assoc_2				SWI/SNF complex subunit SMARCC1		Poly-Pro											Phosphoserine
-4.39292	-2.84239	-1.96483	-4.61281	S	2			___2	+	Casein kinase II substrate motif	+	CST;HTP	SMN				Survival motor neuron protein													Phosphoserine								P1 (binding site for GEMIN2)
-3.88406	-2.84239	0.15017	-4.47923	S	2			___2		b-Adrenergic Receptor kinase substrate motif	+	CST;HTP	SMN				Survival motor neuron protein													Phosphoserine								P1 (binding site for GEMIN2)
-1.64882	-2.41812	-1.94297	NaN	S	3			___2	+	Casein kinase II substrate motif;G protein-coupled receptor kinase 1 substrate motif	+	HTP					SWI/SNF-related matrix-associated actin-dependent regulator of chromatin subfamily A containing DEAD/H box 1													Phosphoserine															In isoform 2.
-1.64882	-2.41812	-1.94297	NaN	S	3			___2	+	BARD1 BRCT domain binding motif;Casein kinase II substrate motif;DNA dependent Protein kinase substrate motif;G protein-coupled receptor kinase 1 substrate motif	+	HTP					SWI/SNF-related matrix-associated actin-dependent regulator of chromatin subfamily A containing DEAD/H box 1													Phosphoserine															In isoform 2.
-3.19469	-5.28018	-2.62683	NaN	S	3			___2	+	Casein kinase II substrate motif	+	HTP					Eukaryotic translation initiation factor 5B		Lys-rich											Phosphoserine
-3.27272	-5.28018	-2.62683	-3.75785	S	3			___2	+	G protein-coupled receptor kinase 1 substrate motif	+	HTP					Eukaryotic translation initiation factor 5B		Lys-rich											Phosphoserine
NaN	-1.47742	-2.22263	-2.3095	S	3			___2	+	Casein kinase II substrate motif	+	HTP
NaN	-1.47742	-2.22263	-2.3095	S	3			___2	+	BARD1 BRCT domain binding motif;Casein kinase I substrate motif;Casein kinase II substrate motif;G protein-coupled receptor kinase 1 substrate motif;MDC1 BRCT domain binding motif;Plk1 PBD domain binding motif	+	HTP
-3.32704	NaN	-4.4302	-2.82235	S	4			___2	+	ERK1,2 kinase substrate motif;GSK-3, ERK1, ERK2, CDK5 substrate motif;MAPKAPK2 kinase substrate motif;WW domain binding motif	+	CST;HTP;LTP					Phosphatidylinositol 4-kinase type 2-alpha													Phosphoserine
-0.132135	0.133432	0.262193	-0.0105412	S	3			___2		b-Adrenergic Receptor kinase substrate motif;Casein kinase II substrate motif	+	CST;HTP					Oxysterol-binding protein 1													Phosphoserine															In isoform 2.
-0.132135	0.133432	0.262193	-0.0105412	S	3			___2		b-Adrenergic Receptor kinase substrate motif;Casein kinase II substrate motif	+	CST;HTP					Oxysterol-binding protein 1													Phosphoserine															In isoform 2.
-3.11391	0.486045	-2.05116	-3.19548	S	2			___2		b-Adrenergic Receptor kinase substrate motif;Casein kinase II substrate motif	+	CST;HTP
-3.11391	0.486045	-2.05116	-3.19548	S	2			___2		BARD1 BRCT domain binding motif;Casein kinase II substrate motif;G protein-coupled receptor kinase 1 substrate motif;MAPKAPK2 kinase substrate motif;MDC1 BRCT domain binding motif;Plk1 PBD domain binding motif	+	CST;HTP
NaN	-0.954138	-3.75147	-3.92698	S	2			___2		14-3-3 domain binding motif;Calmodulin-dependent protein kinase II substrate motif;Casein kinase II substrate motif;PKA kinase substrate motif;PKC kinase substrate motif	+	CST;HTP					Eukaryotic translation initiation factor 4B
-6.32829	-0.954138	-3.75147	-3.01718	S	2			___2		Casein kinase II substrate motif;MDC1 BRCT domain binding motif;Plk1 PBD domain binding motif	+	CST;HTP					Eukaryotic translation initiation factor 4B													Phosphoserine
-6.32829	0.113967	NaN	-2.33577	S	2			___2		Casein kinase I substrate motif;Casein kinase II substrate motif;DNA dependent Protein kinase substrate motif;ERK1,2 kinase substrate motif;GSK-3, ERK1, ERK2, CDK5 substrate motif;WW domain binding motif	+	CST;HTP					Eukaryotic translation initiation factor 4B													Phosphoserine
-3.03292	-2.96872	NaN	-2.70585	S	3			___2	+	Casein kinase II substrate motif	+	CST;HTP					Lamina-associated polypeptide 2| isoforms alpha/zeta;Lamina-associated polypeptide 2| isoforms beta/delta/epsilon/gamma													Phosphoserine								Linker;Nucleoplasmic
-3.03292	-2.96872	NaN	-2.70585	S	3			___2	+	BARD1 BRCT domain binding motif;Casein kinase I substrate motif;Casein kinase II substrate motif;MDC1 BRCT domain binding motif;Plk1 PBD domain binding motif	+	CST;HTP					Lamina-associated polypeptide 2| isoforms alpha/zeta;Lamina-associated polypeptide 2| isoforms beta/delta/epsilon/gamma													Phosphoserine								Linker;Nucleoplasmic
0.567156	-0.302102	NaN	-3.54276	S	3			___2		b-Adrenergic Receptor kinase substrate motif;Casein kinase II substrate motif;Pyruvate dehydrogenase kinase substrate motif	+	HTP	Sin_N				DNA-directed RNA polymerase III subunit RPC5													Phosphoserine
0.567156	-0.302102	NaN	-3.54276	S	3			___2		ATM kinase substrate motif;Casein kinase II substrate motif;DNA dependent Protein kinase substrate motif;G protein-coupled receptor kinase 1 substrate motif;MDC1 BRCT domain binding motif;Plk1 PBD domain binding motif	+	HTP	Sin_N				DNA-directed RNA polymerase III subunit RPC5													Phosphoserine
-6.17512	0.958063	-1.17667	-4.53333	S	2			___2		Casein kinase II substrate motif;ERK1,2 kinase substrate motif;Growth associated histone HI kinase substrate motif;GSK-3, ERK1, ERK2, CDK5 substrate motif;MDC1 BRCT domain binding motif;PKA kinase substrate motif;PKC kinase substrate motif;Plk1 PBD domain binding motif;WW domain binding motif	+	CST;HTP					AP2-associated protein kinase 1													Phosphoserine
-5.86792	NaN	-4.5096	-4.76973	S	2			___2	+	14-3-3 domain binding motif;Calmodulin-dependent protein kinase II substrate motif;Casein kinase II substrate motif;ERK1,2 kinase substrate motif;G protein-coupled receptor kinase 1 substrate motif;Growth associated histone HI kinase substrate motif;GSK3 kinase substrate motif;GSK-3, ERK1, ERK2, CDK5 substrate motif;MAPKAPK1 kinase substrate motif;Pim1 kinase substrate sequence;PKA kinase substra…	+	CST;HTP	SWIRM-assoc_2				SWI/SNF complex subunit SMARCC2													Phosphoserine
-3.00023	-5.4364	-6.79487	-2.51021	S	3			___2	+	b-Adrenergic Receptor kinase substrate motif;Casein kinase II substrate motif;G protein-coupled receptor kinase 1 substrate motif	+	CST;HTP					Nucleolar RNA helicase 2													Phosphoserine
-3.00023	-5.4364	-6.79487	-2.51021	S	3			___2	+	Casein kinase I substrate motif;Casein kinase II substrate motif;G protein-coupled receptor kinase 1 substrate motif;MDC1 BRCT domain binding motif;Plk1 PBD domain binding motif	+	HTP					Nucleolar RNA helicase 2
-2.77645	-2.9105	-3.62383	-3.17984	S	3			___2	+	14-3-3 domain binding motif;Calmodulin-dependent protein kinase II substrate motif;Casein kinase II substrate motif;PKA kinase substrate motif;PKC kinase substrate motif	+	HTP					Hepatoma-derived growth factor-related protein 2													Phosphoserine
-2.77645	-2.9105	-3.62383	-3.17984	S	3			___2	+	Casein kinase II substrate motif;MDC1 BRCT domain binding motif;Plk1 PBD domain binding motif	+	HTP					Hepatoma-derived growth factor-related protein 2													Phosphoserine
1.99773	NaN	-0.326353	0.142217	S	3			___2		b-Adrenergic Receptor kinase substrate motif;Casein kinase II substrate motif	+	CST;HTP					Protein Niban													Phosphoserine
1.99773	NaN	-0.246344	0.271067	S	3			___2		Casein kinase II substrate motif;MDC1 BRCT domain binding motif;Plk1 PBD domain binding motif;Pyruvate dehydrogenase kinase substrate motif	+	CST;HTP					Protein Niban													Phosphoserine
-2.05026	NaN	0.409581	-4.65316	S	3			___2		Casein kinase II substrate motif;G protein-coupled receptor kinase 1 substrate motif	+	HTP	Utp14				U3 small nucleolar RNA-associated protein 14 homolog A	+																											In isoform 2.
-2.05026	NaN	0.409581	-4.65316	S	3			___2		b-Adrenergic Receptor kinase substrate motif;BARD1 BRCT domain binding motif;Casein kinase II substrate motif;G protein-coupled receptor kinase 1 substrate motif	+	HTP	Utp14				U3 small nucleolar RNA-associated protein 14 homolog A	+																											In isoform 2.
-3.3626	-1.05266	-3.65877	-4.3777	S	2			___2	+	14-3-3 domain binding motif;Calmodulin-dependent protein kinase II alpha substrate motif;Calmodulin-dependent protein kinase II substrate motif;Calmodulin-dependent protein kinase IV substrate motif;Casein kinase II substrate motif;Chk1 kinase substrate motif;Phosphorylase kinase substrate motif;PKA kinase substrate motif;PKC kinase substrate motif	+	HTP	SLC12				Solute carrier family 12 member 6																														Cytoplasmic
-3.3626	-2.38685	-3.65877	-4.3777	S	2			___2	+	Casein kinase II substrate motif;Pyruvate dehydrogenase kinase substrate motif	+	HTP	SLC12				Solute carrier family 12 member 6													Phosphoserine																	Cytoplasmic
-4.06617	-2.85496	-5.80092	-7.30187	S	2			___2	+	b-Adrenergic Receptor kinase substrate motif;Calmodulin-dependent protein kinase II substrate motif;Casein kinase II substrate motif;Chk1 kinase substrate motif;ERK1,2 kinase substrate motif;G protein-coupled receptor kinase 1 substrate motif;Growth associated histone HI kinase substrate motif;GSK-3, ERK1, ERK2, CDK5 substrate motif;MAPKAPK2 kinase substrate motif;PKA kinase substrate motif;PKC k…	+	HTP					Heterogeneous nuclear ribonucleoprotein A1;Heterogeneous nuclear ribonucleoprotein A1| N-terminally processed													Phosphoserine								Globular A domain
-0.629568	NaN	-5.80092	-7.30187	S	2			___2		Casein kinase II substrate motif;G protein-coupled receptor kinase 1 substrate motif;GSK3 kinase substrate motif	+	HTP					Heterogeneous nuclear ribonucleoprotein A1;Heterogeneous nuclear ribonucleoprotein A1| N-terminally processed													N-acetylserine| in Heterogeneous nuclear ribonucleoprotein A1| N-terminally processed;Phosphoserine
-1.66191	-1.67696	0.234992	-2.4814	S	2			___2		Casein kinase II substrate motif;G protein-coupled receptor kinase 1 substrate motif;GSK3 kinase substrate motif	+	CST;HTP	NUFIP2				Nuclear fragile X mental retardation-interacting protein 2													Phosphoserine
-1.66191	-1.67696	0.234992	-2.4814	S	2			___2		Casein kinase II substrate motif;G protein-coupled receptor kinase 1 substrate motif	+	HTP	NUFIP2				Nuclear fragile X mental retardation-interacting protein 2													Phosphoserine
-3.55636	0.207393	0.978415	-0.726043	S	2			___2		G protein-coupled receptor kinase 1 substrate motif;GSK3 kinase substrate motif;Phosphorylase kinase substrate motif;PKA kinase substrate motif;PKC kinase substrate motif	+	HTP					ATP-binding cassette sub-family F member 1													Phosphoserine
-3.55636	0.207393	0.978415	-0.726043	S	2			___2		BARD1 BRCT domain binding motif;Casein kinase II substrate motif;MAPKAPK2 kinase substrate motif	+	HTP					ATP-binding cassette sub-family F member 1													Phosphoserine| by CK2
-2.48714	-1.08859	NaN	-3.83165	S	3			___2		Casein kinase II substrate motif	+	HTP					Rab-like protein 6													Phosphoserine
-2.48714	-1.08859	NaN	-3.83165	S	2			___2		BARD1 BRCT domain binding motif;Casein kinase II substrate motif;G protein-coupled receptor kinase 1 substrate motif;MDC1 BRCT domain binding motif;Plk1 PBD domain binding motif	+	HTP					Rab-like protein 6													Phosphoserine
-0.61511	0.199123	-1.0391	-0.78829	S	3			___2		b-Adrenergic Receptor kinase substrate motif;ERK1,2 kinase substrate motif;GSK-3, ERK1, ERK2, CDK5 substrate motif;WW domain binding motif	+	HTP
-5.5699	-0.0273514	-0.584068	-3.21625	S	2			___2		Casein kinase I substrate motif;Casein kinase II substrate motif;Pyruvate dehydrogenase kinase substrate motif	+	HTP					Transcriptional regulator ATRX													Phosphoserine
-5.5699	-0.0273514	-0.584068	-3.21625	S	2			___2		b-Adrenergic Receptor kinase substrate motif;Casein kinase II substrate motif	+	HTP					Transcriptional regulator ATRX													Phosphoserine
-2.22115	-2.53024	-2.2677	-2.93589	S	3			___2	+	Casein kinase II substrate motif;G protein-coupled receptor kinase 1 substrate motif;GSK3 kinase substrate motif;Pyruvate dehydrogenase kinase substrate motif	+	HTP	DTHCT				DNA topoisomerase 2-beta													Phosphoserine
-2.22115	-2.53024	-2.2677	-2.93589	S	3			___2	+	b-Adrenergic Receptor kinase substrate motif;Casein kinase II substrate motif	+	HTP	DTHCT				DNA topoisomerase 2-beta													Phosphoserine
-1.68075	NaN	-3.34581	-3.09579	S	3			___2	+		+	CST;HTP					Fragile X mental retardation syndrome-related protein 2													Phosphoserine
-3.77596	-5.08917	NaN	-3.14051	S	2			___2	+	b-Adrenergic Receptor kinase substrate motif;Casein kinase II substrate motif;ERK1,2 kinase substrate motif;G protein-coupled receptor kinase 1 substrate motif;GSK3 kinase substrate motif;GSK-3, ERK1, ERK2, CDK5 substrate motif;WW domain binding motif	+	HTP					GEM-interacting protein													Phosphoserine
-5.34561	-0.103503	-3.02233	-0.0281898	S	3			___2		Casein kinase II substrate motif;PKA kinase substrate motif	+	HTP					WASH complex subunit FAM21													Phosphoserine								Sufficient for interaction with KIAA1033/SWIP| KIAA0196/strumpellin and CCDC53| required for interaction with WASH1
-5.34561	-0.103503	-3.02233	-0.0281898	S	3			___2		b-Adrenergic Receptor kinase substrate motif;Casein kinase II substrate motif;G protein-coupled receptor kinase 1 substrate motif;Pyruvate dehydrogenase kinase substrate motif	+	HTP					WASH complex subunit FAM21													Phosphoserine								Sufficient for interaction with KIAA1033/SWIP| KIAA0196/strumpellin and CCDC53| required for interaction with WASH1
-4.73029	-5.59932	0.805705	0.141302	S	3			___2		Casein kinase II substrate motif	+	HTP					WASH complex subunit FAM21													Phosphoserine								Interaction with VPS35
-4.73029	-5.59932	0.805705	0.141302	S	3			___2		BARD1 BRCT domain binding motif;Casein kinase II substrate motif;MDC1 BRCT domain binding motif;Plk1 PBD domain binding motif	+	CST;HTP					WASH complex subunit FAM21													Phosphoserine								Interaction with VPS35
-0.00408866	0.434562	-2.69218	NaN	S	3			___2		Casein kinase II substrate motif;G protein-coupled receptor kinase 1 substrate motif;GSK3 kinase substrate motif;Pyruvate dehydrogenase kinase substrate motif	+	CST;HTP					La-related protein 1													Phosphoserine															In isoform 2.
-4.33888	0.434562	-2.69218	-0.30292	S	3			___2		b-Adrenergic Receptor kinase substrate motif;Casein kinase I substrate motif;Casein kinase II substrate motif;MAPKAPK2 kinase substrate motif	+	CST;HTP					La-related protein 1													Phosphoserine															In isoform 2.
0.563451	NaN	-0.0596453	-0.0230352	S	3			___2		b-Adrenergic Receptor kinase substrate motif;Casein kinase II substrate motif;MAPKAPK2 kinase substrate motif	+	HTP					Serine/arginine repetitive matrix protein 2		Ser-rich
0.563451	NaN	-0.0596453	-0.0230352	S	3			___2		Casein kinase II substrate motif;ERK1,2 kinase substrate motif;GSK-3, ERK1, ERK2, CDK5 substrate motif;MDC1 BRCT domain binding motif;Plk1 PBD domain binding motif;WW domain binding motif	+	HTP					Serine/arginine repetitive matrix protein 2		Ser-rich
-6.6881	-5.36017	-4.76737	NaN	S	3			___2	+	14-3-3 domain binding motif;Calmodulin-dependent protein kinase II substrate motif;Casein kinase II substrate motif;ERK1,2 kinase substrate motif;Growth associated histone HI kinase substrate motif;GSK-3, ERK1, ERK2, CDK5 substrate motif;PKA kinase substrate motif;PKC kinase substrate motif;WW domain binding motif;ZIP kinase substrate motif	+	CST;HTP					Serine/arginine repetitive matrix protein 2		Arg-rich;Ser-rich											Phosphoserine
-6.6881	-5.36017	-4.76737	NaN	S	3			___2	+	14-3-3 domain binding motif;Akt kinase substrate motif;AMP-activated protein kinase 2 substrate motif;Calmodulin-dependent protein kinase II substrate motif;DNA dependent Protein kinase substrate motif;ERK1,2 kinase substrate motif;Growth associated histone HI kinase substrate motif;GSK-3, ERK1, ERK2, CDK5 substrate motif;MAPKAPK1 kinase substrate motif;PKA kinase substrate motif;PKC kinase subst…	+	CST;HTP					Serine/arginine repetitive matrix protein 2		Arg-rich;Ser-rich											Phosphoserine
-0.248725	-1.64043	0.853756	0.367483	S	3			___2		14-3-3 domain binding motif;Calmodulin-dependent protein kinase II substrate motif;Casein kinase II substrate motif;MAPKAPK2 kinase substrate motif;PKA kinase substrate motif;PKC kinase substrate motif	+	CST;HTP					Serine/arginine repetitive matrix protein 2		Pro-rich;Ser-rich											Phosphoserine
-0.248725	-1.64043	0.853756	0.367483	S	3			___2		Casein kinase II substrate motif;G protein-coupled receptor kinase 1 substrate motif;GSK3 kinase substrate motif;MDC1 BRCT domain binding motif;Plk1 PBD domain binding motif	+	CST;HTP					Serine/arginine repetitive matrix protein 2		Pro-rich;Ser-rich											Phosphoserine
-1.34663	-4.71221	NaN	-3.06528	S	2			___2		Casein kinase II substrate motif;G protein-coupled receptor kinase 1 substrate motif;GSK3 kinase substrate motif;MAPKAPK2 kinase substrate motif;PKA kinase substrate motif;PKC kinase substrate motif	+	CST;HTP					Serine/arginine repetitive matrix protein 2		Ser-rich											Phosphoserine
-2.2231	-4.71221	-0.690754	-3.06528	S	2			___2	+	14-3-3 domain binding motif;Calmodulin-dependent protein kinase II substrate motif;Calmodulin-dependent protein kinase IV substrate motif;Casein kinase II substrate motif;Chk1 kinase substrate motif;G protein-coupled receptor kinase 1 substrate motif;PKA kinase substrate motif;PKC kinase substrate motif;ZIP kinase substrate motif	+	CST;HTP					Serine/arginine repetitive matrix protein 2		Ser-rich											Phosphoserine
-4.41424	-5.72998	-2.74991	NaN	S	2			___2	+	Casein kinase II substrate motif;G protein-coupled receptor kinase 1 substrate motif;GSK3 kinase substrate motif;PKA kinase substrate motif;PKC kinase substrate motif	+	CST;HTP					Serine/arginine repetitive matrix protein 2		Arg-rich;Ser-rich											Phosphoserine
-2.99447	NaN	-4.81198	-6.22669	S	3			___2	+	14-3-3 domain binding motif;Akt kinase substrate motif;Calmodulin-dependent protein kinase II substrate motif;Casein kinase II substrate motif;G protein-coupled receptor kinase 1 substrate motif;MAPKAPK1 kinase substrate motif;PKA kinase substrate motif;PKC kinase substrate motif;ZIP kinase substrate motif	+	HTP					Serine/arginine repetitive matrix protein 2		Arg-rich;Ser-rich											Phosphoserine
-2.99447	NaN	-4.81198	-2.67595	S	3			___2	+	ERK1,2 kinase substrate motif;GSK-3, ERK1, ERK2, CDK5 substrate motif;PKA kinase substrate motif;PKC kinase substrate motif;WW domain binding motif	+	HTP					Serine/arginine repetitive matrix protein 2		Arg-rich;Ser-rich											Phosphoserine
-5.68564	0.0911243	0.758474	-1.84897	S	3			___2		b-Adrenergic Receptor kinase substrate motif;ERK1,2 kinase substrate motif;G protein-coupled receptor kinase 1 substrate motif;GSK3 kinase substrate motif;GSK-3, ERK1, ERK2, CDK5 substrate motif;WW domain binding motif	+	HTP					Death-inducer obliterator 1													Phosphoserine															In isoform 2.
-5.68564	0.0911243	0.758474	-1.84897	S	3			___2		Casein kinase II substrate motif;MAPKAPK2 kinase substrate motif	+	HTP					Death-inducer obliterator 1													Phosphoserine															In isoform 2.
NaN	2.74928	-3.84632	-1.79171	S	3			___2		Calmodulin-dependent protein kinase II substrate motif;Casein kinase II substrate motif;Chk1 kinase substrate motif;G protein-coupled receptor kinase 1 substrate motif;MAPKAPK2 kinase substrate motif;PKA kinase substrate motif;PKC kinase substrate motif	+	HTP					Core histone macro-H2A.1													Phosphoserine
0.012068	-0.106265	NaN	-0.316456	S	3			___2		BARD1 BRCT domain binding motif;Casein kinase II substrate motif;G protein-coupled receptor kinase 1 substrate motif	+	CST;HTP					Eukaryotic translation initiation factor 3 subunit B													Phosphoserine
0.012068	-2.13625	-7.58027	-0.287255	S	3			___2		ERK1,2 kinase substrate motif;G protein-coupled receptor kinase 1 substrate motif;GSK3 kinase substrate motif;GSK-3, ERK1, ERK2, CDK5 substrate motif;WW domain binding motif	+	CST;HTP					Eukaryotic translation initiation factor 3 subunit B													Phosphoserine
-0.0223757	-1.2935	-0.252329	-0.220816	S	3			___2		Casein kinase II substrate motif;ERK1,2 kinase substrate motif;GSK-3, ERK1, ERK2, CDK5 substrate motif;MAPKAPK2 kinase substrate motif;WW domain binding motif	+	CST;HTP					Eukaryotic translation initiation factor 3 subunit B													Phosphoserine
-2.20769	-2.54903	NaN	-4.86691	S	3			___2		Casein kinase I substrate motif;Casein kinase II substrate motif;G protein-coupled receptor kinase 1 substrate motif	+	CST;HTP					Eukaryotic translation initiation factor 3 subunit B													Phosphoserine								Sufficient for interaction with EIF3E
-2.20769	-2.54903	NaN	-4.86691	S	3			___2		Casein kinase II substrate motif;G protein-coupled receptor kinase 1 substrate motif	+	CST;HTP					Eukaryotic translation initiation factor 3 subunit B													Phosphoserine								Sufficient for interaction with EIF3E
0.129745	0.768671	0.667574	0.0409626	S	3			___2		14-3-3 domain binding motif;Akt kinase substrate motif;Calmodulin-dependent protein kinase II substrate motif;Casein kinase II substrate motif;ERK1,2 kinase substrate motif;GSK-3, ERK1, ERK2, CDK5 substrate motif;MAPKAPK1 kinase substrate motif;PKA kinase substrate motif;PKC kinase substrate motif;WW domain binding motif	+	CST;HTP					Folliculin													Phosphoserine
-2.343	-2.30116	NaN	-3.03351	S	3			___2	+	Casein kinase I substrate motif;Casein kinase II substrate motif	+	CST;HTP					Protein FAM134C													Phosphoserine
NaN	-1.08064	-2.01089	-1.25536	S	3			___2	+	Casein kinase I substrate motif;Casein kinase II substrate motif;DNA dependent Protein kinase substrate motif;ERK1,2 kinase substrate motif;GSK-3, ERK1, ERK2, CDK5 substrate motif;PKA kinase substrate motif;WW domain binding motif	+	HTP					ELL-associated factor 1		Pro-rich											Phosphoserine
-1.54242	-2.28743	-3.78186	-0.307716	S	3			___2		Casein kinase II substrate motif	+	HTP	DUF3381				pre-rRNA processing protein FTSJ3													Phosphoserine
-2.51936	-2.28743	-3.78186	-0.307716	S	3			___2		BARD1 BRCT domain binding motif;Casein kinase II substrate motif;G protein-coupled receptor kinase 1 substrate motif;MDC1 BRCT domain binding motif;Plk1 PBD domain binding motif	+	HTP	DUF3381				pre-rRNA processing protein FTSJ3													Phosphoserine
-3.38864	-3.74387	-0.874931	-4.55588	S	3			___2	+	b-Adrenergic Receptor kinase substrate motif;Casein kinase II substrate motif;G protein-coupled receptor kinase 1 substrate motif;PKA kinase substrate motif	+	CST;HTP					5'-3' exoribonuclease 2													Phosphoserine
-3.38864	-3.74387	-0.874931	-4.55588	S	3			___2	+	b-Adrenergic Receptor kinase substrate motif;Casein kinase I substrate motif;Casein kinase II substrate motif;G protein-coupled receptor kinase 1 substrate motif	+	CST;HTP					5'-3' exoribonuclease 2													Phosphoserine
0.0483758	NaN	-0.0632886	-4.03028	S	3			___2		b-Adrenergic Receptor kinase substrate motif;G protein-coupled receptor kinase 1 substrate motif;GSK3 kinase substrate motif	+	HTP					Microprocessor complex subunit DGCR8													Phosphoserine								Necessary for interaction with NCL;Necessary for nuclear localization and retention
-1.54671	-2.0793	-2.59903	0.312317	T	3			___2		b-Adrenergic Receptor kinase substrate motif;Casein kinase II substrate motif;G protein-coupled receptor kinase 1 substrate motif	+	CST;HTP					Protein FAM134A													Phosphothreonine
-4.44219	NaN	-3.58866	-5.68305	T	3			___2	+	Casein kinase II substrate motif;PKA kinase substrate motif;PKC kinase substrate motif	+	CST;HTP					Formin-binding protein 1																					Interaction with microtubules;Required for self-association and induction of membrane tubulation
-5.66859	-1.88598	-1.95439	-4.19736	T	2			___2	+	Calmodulin-dependent protein kinase II substrate motif;GSK-3, ERK1, ERK2, CDK5 substrate motif;MAPKAPK2 kinase substrate motif;PKC kinase substrate motif;WW domain binding motif	+	HTP					Zinc finger E-box-binding homeobox 2
NaN	-3.51281	-5.7529	-3.34527	T	2			___2	+	Calmodulin-dependent protein kinase II substrate motif;G protein-coupled receptor kinase 1 substrate motif;PKC kinase substrate motif	+	LTP					SRSF protein kinase 2;SRSF protein kinase 2 C-terminal						Protein kinase							Phosphothreonine| by PKB/AKT1
-0.627182	1.0513	1.44673	-0.643991	T	3			___2		b-Adrenergic Receptor kinase substrate motif;Casein kinase I substrate motif;Casein kinase II substrate motif	+	CST;HTP	Ric8				Synembryn-A													Phosphothreonine
-7.1462	NaN	-1.87922	-3.91052	T	2			___2		Casein kinase II substrate motif;MDC1 BRCT domain binding motif;Plk1 PBD domain binding motif	+	CST;HTP					Nuclear receptor coactivator 7																												In isoform 3| isoform 4| isoform 5| isoform 6.
-4.57994	NaN	-4.28816	-3.89982	T	3			___2	+	ERK1,2 kinase substrate motif;GSK3, Erk1, Erk2 and CDK5 kinase motif;GSK-3, ERK1, ERK2, CDK5 substrate motif;MAPKAPK2 kinase substrate motif;WW domain binding motif	+	CST;HTP					Serine/arginine repetitive matrix protein 1		Arg-rich;Pro-rich;Ser-rich											Phosphothreonine								Necessary for speckles and matrix localization
-6.63437	-1.89652	-4.86384	-0.052087	T	3			___2		b-Adrenergic Receptor kinase substrate motif;Calmodulin-dependent protein kinase II substrate motif;Casein kinase II substrate motif;G protein-coupled receptor kinase 1 substrate motif;PKA kinase substrate motif;PKC kinase substrate motif	+	CST;HTP					Serine/arginine repetitive matrix protein 1													Phosphothreonine															In isoform 2.
NaN	-2.75789	-3.42034	-2.68594	T	3			___2	+	14-3-3 domain binding motif;Akt kinase substrate motif;Calmodulin-dependent protein kinase II substrate motif;DNA dependent Protein kinase substrate motif;GSK-3, ERK1, ERK2, CDK5 substrate motif;PKC kinase substrate motif;WW domain binding motif	+	HTP					Serine/arginine repetitive matrix protein 1		Arg-rich;Pro-rich											Phosphothreonine								Necessary for speckles and matrix localization
-4.45577	-5.05467	NaN	-4.02179	T	3			___2	+	14-3-3 domain binding motif;b-Adrenergic Receptor kinase substrate motif;Calmodulin-dependent protein kinase II substrate motif;Calmodulin-dependent protein kinase IV substrate motif;GSK-3, ERK1, ERK2, CDK5 substrate motif;PKC kinase substrate motif;WW domain binding motif	+	CST;HTP					Peptidyl-prolyl cis-trans isomerase G													Phosphothreonine
-1.69297	NaN	-3.31	-2.96095	T	2			___2	+	b-Adrenergic Receptor kinase substrate motif;Casein kinase II substrate motif;G protein-coupled receptor kinase 1 substrate motif	+	HTP					Amyloid beta A4 precursor protein-binding family B member 1-interacting protein		Pro-rich
NaN	1.43744	0.38659	-8.00991	T	2			___2		Casein kinase I substrate motif;Casein kinase II substrate motif	+	HTP					Interferon-induced helicase C domain-containing protein 1
-3.36516	-4.66738	-5.93298	-4.91986	T	3			___2	+	LKB1 kinase substrate motif;PKA kinase substrate motif;PKC kinase substrate motif	+	HTP	SF1-HH				Splicing factor 1
-3.0601	-4.06253	NaN	-3.86306	T	2			___2	+	DNA dependent Protein kinase substrate motif;G protein-coupled receptor kinase 1 substrate motif	+	HTP					Swi5-dependent recombination DNA repair protein 1 homolog		Pro-rich																										In isoform 3.
NaN	-2.99436	-4.39077	-2.85611	T	3			___2	+	Casein kinase II substrate motif;ERK1,2 kinase substrate motif;G protein-coupled receptor kinase 1 substrate motif;Growth associated histone HI kinase substrate motif;GSK3, Erk1, Erk2 and CDK5 kinase motif;GSK-3, ERK1, ERK2, CDK5 substrate motif;WW domain binding motif	+	CST;HTP					Deoxynucleoside triphosphate triphosphohydrolase SAMHD1													Phosphothreonine
-2.88044	NaN	-3.90317	-2.74545	T	3			___2	+	b-Adrenergic Receptor kinase substrate motif;Casein kinase II substrate motif;G protein-coupled receptor kinase 1 substrate motif	+	HTP	Treacle				Treacle protein													Phosphothreonine
-0.454269	-2.53508	NaN	-0.298832	T	4			___2		b-Adrenergic Receptor kinase substrate motif;Calmodulin-dependent protein kinase II substrate motif;GSK-3, ERK1, ERK2, CDK5 substrate motif;PKC kinase substrate motif;WW domain binding motif	+	HTP					SRSF protein kinase 1						Protein kinase							Phosphothreonine
-3.13555	1.4537	-0.733411	-0.306912	T	3			___2		b-Adrenergic Receptor kinase substrate motif;Casein kinase II substrate motif	+	CST;HTP					Carboxypeptidase D													Phosphothreonine																	Cytoplasmic
-3.13555	1.4537	-0.733411	-0.306912	T	3			___2		b-Adrenergic Receptor kinase substrate motif;Casein kinase I substrate motif;Casein kinase II substrate motif;G protein-coupled receptor kinase 1 substrate motif	+	CST;HTP					Carboxypeptidase D													Phosphothreonine																	Cytoplasmic
-3.95263	NaN	-1.74352	-2.93523	T	3			___2	+	Akt kinase substrate motif;Calmodulin-dependent protein kinase II substrate motif;G protein-coupled receptor kinase 1 substrate motif;GSK-3, ERK1, ERK2, CDK5 substrate motif;MAPKAPK2 kinase substrate motif;PKC kinase substrate motif;WW domain binding motif	+	CST;HTP	Jun				Transcription factor jun-B													Phosphothreonine
0.321697	-2.84239	0.307778	NaN	T	3			___2		Calmodulin-dependent protein kinase II substrate motif;Calmodulin-dependent protein kinase IV substrate motif;Casein kinase II substrate motif;Chk1 kinase substrate motif;PAK2 kinase substrate motif;PKA kinase substrate motif;PKC kinase substrate motif	+	HTP					Survival motor neuron protein													Phosphothreonine								P1 (binding site for GEMIN2)
-0.0261904	0.241718	NaN	-0.229924	T	3			___2			+	HTP					Trafficking protein particle complex subunit 12
-3.5436	-3.32915	-3.42658	-4.26662	T	4			___2	+	Casein kinase I substrate motif;Casein kinase II substrate motif;MDC1 BRCT domain binding motif;Plk1 PBD domain binding motif	+	CST;HTP	FAM177				Protein FAM177A1													Phosphothreonine
-6.17512	-1.77631	0.624522	-4.59985	T	2			___2		Casein kinase II substrate motif;G protein-coupled receptor kinase 1 substrate motif;GSK-3, ERK1, ERK2, CDK5 substrate motif;RAF1 kinase substrate motif;WW domain binding motif	+	CST;HTP					AP2-associated protein kinase 1													Phosphothreonine
-3.3626	-1.05266	-2.83197	-4.3777	T	2			___2	+	G protein-coupled receptor kinase 1 substrate motif;PKA kinase substrate motif;PKC kinase substrate motif	+	HTP	SLC12				Solute carrier family 12 member 6																														Cytoplasmic
-4.41424	-5.72998	-5.02792	NaN	T	2			___2	+	Calmodulin-dependent protein kinase II substrate motif;G protein-coupled receptor kinase 1 substrate motif;PKA kinase substrate motif;PKC kinase substrate motif	+	CST;HTP					Serine/arginine repetitive matrix protein 2		Arg-rich;Ser-rich											Phosphothreonine
-2.99447	NaN	-4.81198	-4.45135	T	3			___2	+	14-3-3 domain binding motif;Akt kinase substrate motif;Calmodulin-dependent protein kinase II substrate motif;G protein-coupled receptor kinase 1 substrate motif;MAPKAPK2 kinase substrate motif;PKC kinase substrate motif	+	HTP					Serine/arginine repetitive matrix protein 2		Arg-rich;Ser-rich
-0.311811	NaN	-2.80068	-2.38202	T	3			___2		Casein kinase II substrate motif;DNA dependent Protein kinase substrate motif;MAPKAPK2 kinase substrate motif			SLY				SAM and SH3 domain-containing protein 3													Phosphothreonine
-2.16391	0.61155	1.44673	-0.643991	Y	3			___2		ALK kinase substrate motif;Src kinase substrate motif	+	CST;HTP	Ric8				Synembryn-A
-1.46997	-2.31804	-2.34542	-1.84171	Y	2			___2	+	Src kinase substrate motif	+	HTP					Serine/arginine repetitive matrix protein 1		Arg-rich;Pro-rich																			Necessary for speckles and matrix localization
NaN	-1.48237	-0.655467	-5.96398	Y	2			___2		ALK kinase substrate motif;EGFR kinase substrate motif;JAK2 kinase substrate motif;SHIP2 SH2 domain binding motif;SHP1 SH2 domain binding motif;Src family kinase substrate motif;Src kinase substrate motif;TC-PTP phosphatase substrate motif	+	CST;HTP					FYN-binding protein													Phosphotyrosine
-1.7764	-1.44089	-2.95456	0.549127	S	3			___3		b-Adrenergic Receptor kinase substrate motif;Casein kinase I substrate motif;Casein kinase II substrate motif;G protein-coupled receptor kinase 1 substrate motif	+	CST;HTP					Protein FAM134A													Phosphoserine
-1.7764	-1.44089	-2.95456	0.549127	S	3			___3		b-Adrenergic Receptor kinase substrate motif;Casein kinase I substrate motif;Casein kinase II substrate motif;G protein-coupled receptor kinase 1 substrate motif	+	CST;HTP					Protein FAM134A													Phosphoserine
-0.255219	NaN	-3.35346	-3.64133	S	3			___3		14-3-3 domain binding motif;Akt kinase substrate motif;b-Adrenergic Receptor kinase substrate motif;Calmodulin-dependent protein kinase II substrate motif;Casein kinase II substrate motif;CLK1 kinase substrate motif;G protein-coupled receptor kinase 1 substrate motif;GSK3 kinase substrate motif;MAPKAPK1 kinase substrate motif;PKA kinase substrate motif;PKC epsilon kinase substrate motif;PKC kinas…	+	CST;HTP					Protein PRRC2C
-0.255219	NaN	-3.35346	-3.64133	S	3			___3		14-3-3 domain binding motif;b-Adrenergic Receptor kinase substrate motif;Calmodulin-dependent protein kinase II substrate motif;PKA kinase substrate motif;PKC kinase substrate motif	+	CST;HTP					Protein PRRC2C													Phosphoserine
-0.255219	NaN	-3.35346	-3.64133	S	3			___3		Casein kinase II substrate motif;MDC1 BRCT domain binding motif;Plk1 PBD domain binding motif	+	CST;HTP					Protein PRRC2C
-0.402111	NaN	-0.069785	-0.185277	S	3			___3		Casein kinase II substrate motif;G protein-coupled receptor kinase 1 substrate motif;GSK3 kinase substrate motif	+	HTP					Condensin complex subunit 1													Phosphoserine
-0.402111	NaN	-0.069785	-0.185277	S	3			___3		b-Adrenergic Receptor kinase substrate motif;Casein kinase II substrate motif;Pyruvate dehydrogenase kinase substrate motif	+	HTP					Condensin complex subunit 1													Phosphoserine
-0.402111	NaN	-0.069785	-0.185277	S	3			___3		BARD1 BRCT domain binding motif;Casein kinase I substrate motif;Casein kinase II substrate motif;G protein-coupled receptor kinase 1 substrate motif;MAPKAPK2 kinase substrate motif;MDC1 BRCT domain binding motif;Plk1 PBD domain binding motif	+	HTP					Condensin complex subunit 1													Phosphoserine
-3.16256	0.797179	-0.255787	-1.21826	S	4			___3		b-Adrenergic Receptor kinase substrate motif;Casein kinase II substrate motif	+	HTP
-3.16256	0.797179	-0.255787	-1.21826	S	4			___3		Casein kinase II substrate motif;G protein-coupled receptor kinase 1 substrate motif;MDC1 BRCT domain binding motif;Plk1 PBD domain binding motif	+	HTP
-3.16256	0.797179	-0.255787	-1.21826	S	4			___3		G protein-coupled receptor kinase 1 substrate motif;GSK3 kinase substrate motif	+	HTP
-5.00666	NaN	-4.43185	-3.91883	S	2			___3	+	14-3-3 domain binding motif;Calmodulin-dependent protein kinase II substrate motif;Casein kinase II substrate motif;ERK1,2 kinase substrate motif;G protein-coupled receptor kinase 1 substrate motif;GSK3 kinase substrate motif;GSK-3, ERK1, ERK2, CDK5 substrate motif;MDC1 BRCT domain binding motif;PKA kinase substrate motif;PKC epsilon kinase substrate motif;PKC kinase substrate motif;Plk1 PBD doma…	+	HTP					Rab11 family-interacting protein 1													Phosphoserine
-4.94355	NaN	-4.43185	-3.91883	S	2			___3	+	DNA dependent Protein kinase substrate motif;ERK1,2 kinase substrate motif;GSK-3, ERK1, ERK2, CDK5 substrate motif;MAPKAPK2 kinase substrate motif;WW domain binding motif	+	HTP					Rab11 family-interacting protein 1													Phosphoserine
-0.0398145	-0.303062	NaN	-0.494638	S	3			___3		Casein kinase II substrate motif;PKA kinase substrate motif	+	CST;HTP					Protein IWS1 homolog		Glu-rich
-0.0398145	-0.303062	NaN	-0.494638	S	3			___3		Casein kinase II substrate motif;MDC1 BRCT domain binding motif;Plk1 PBD domain binding motif	+	CST;HTP					Protein IWS1 homolog		Glu-rich											Phosphoserine
-0.0398145	-0.303062	NaN	-0.494638	S	3			___3		b-Adrenergic Receptor kinase substrate motif;BARD1 BRCT domain binding motif;Casein kinase II substrate motif;G protein-coupled receptor kinase 1 substrate motif	+	CST;HTP					Protein IWS1 homolog		Glu-rich											Phosphoserine
NaN	-2.74652	-3.16734	-2.39813	S	3			___3	+	14-3-3 domain binding motif;Calmodulin-dependent protein kinase II substrate motif;DNA dependent Protein kinase substrate motif;ERK1,2 kinase substrate motif;GSK-3, ERK1, ERK2, CDK5 substrate motif;PKA kinase substrate motif;PKC kinase substrate motif;WW domain binding motif	+	CST;HTP					Transcriptional repressor p66 alpha													Phosphoserine
NaN	-2.94775	-3.19482	-2.39813	S	3			___3	+	ERK1,2 kinase substrate motif;Growth associated histone HI kinase substrate motif;GSK-3, ERK1, ERK2, CDK5 substrate motif;MDC1 BRCT domain binding motif;PKA kinase substrate motif;PKC kinase substrate motif;Plk1 PBD domain binding motif;WW domain binding motif	+	HTP					Transcriptional repressor p66 alpha													Phosphoserine
NaN	-3.49653	-4.12132	-3.13593	S	3			___3	+	DNA dependent Protein kinase substrate motif;ERK1,2 kinase substrate motif;GSK-3, ERK1, ERK2, CDK5 substrate motif;WW domain binding motif	+	CST;HTP					Transcriptional repressor p66-beta													Phosphoserine
NaN	-3.67685	-4.36691	-3.13593	S	3			___3	+	Casein kinase II substrate motif;G protein-coupled receptor kinase 1 substrate motif	+	CST;HTP					Transcriptional repressor p66-beta													Phosphoserine
-0.102248	NaN	-1.0873	-2.01194	S	2			___3		b-Adrenergic Receptor kinase substrate motif;Casein kinase II substrate motif	+	HTP					Protein KRI1 homolog													Phosphoserine
-0.102248	NaN	-1.0873	-2.01194	S	2			___3		Casein kinase I substrate motif;Casein kinase II substrate motif;G protein-coupled receptor kinase 1 substrate motif;GSK3 kinase substrate motif;MDC1 BRCT domain binding motif;Plk1 PBD domain binding motif;Pyruvate dehydrogenase kinase substrate motif	+	HTP					Protein KRI1 homolog													Phosphoserine
-0.102248	NaN	-1.0873	-2.01194	S	2			___3		b-Adrenergic Receptor kinase substrate motif;Casein kinase I substrate motif;Casein kinase II substrate motif;MAPKAPK2 kinase substrate motif	+	HTP					Protein KRI1 homolog													Phosphoserine
-0.376807	NaN	-6.8622	-4.76176	S	3			___3		Casein kinase II substrate motif;G protein-coupled receptor kinase 1 substrate motif	+	CST;HTP					Protein PRRC2A													Phosphoserine								4 X 57 AA type A repeats
-3.2716	NaN	0.151599	-0.406025	S	3			___3		ATM kinase substrate motif;Casein kinase II substrate motif;DNA dependent Protein kinase substrate motif	+	HTP	MHC_I_C				+;H-2 class I histocompatibility antigen| K-B alpha chain;H-2 class I histocompatibility antigen| K-K alpha chain;H-2 class I histocompatibility antigen| K-Q alpha chain;H-2 class I histocompatibility antigen| K-W28 alpha chain																														Cytoplasmic
-3.2716	NaN	0.151599	-0.406025	S	3			___3		Casein kinase II substrate motif	+	HTP	MHC_I_C				+;H-2 class I histocompatibility antigen| K-B alpha chain;H-2 class I histocompatibility antigen| K-K alpha chain;H-2 class I histocompatibility antigen| K-Q alpha chain;H-2 class I histocompatibility antigen| K-W28 alpha chain																														Cytoplasmic
-3.2716	NaN	0.151599	-0.406025	S	3			___3		Casein kinase II substrate motif;Plk1 kinase substrate motif;Pyruvate dehydrogenase kinase substrate motif	+	HTP	MHC_I_C				+;H-2 class I histocompatibility antigen| K-B alpha chain;H-2 class I histocompatibility antigen| K-K alpha chain;H-2 class I histocompatibility antigen| K-Q alpha chain;H-2 class I histocompatibility antigen| K-W28 alpha chain													Phosphoserine																	Cytoplasmic
-0.530802	-2.6539	0.44668	-0.119887	S	4			___3		14-3-3 domain binding motif;AMP-activated protein kinase substrate motif;Calmodulin-dependent protein kinase II substrate motif;DNA dependent Protein kinase substrate motif;ERK1,2 kinase substrate motif;GSK-3, ERK1, ERK2, CDK5 substrate motif;HMGCoA Reductase kinase substrate motif;PKA kinase substrate motif;PKC kinase substrate motif;WW domain binding motif	+	CST;HTP	Caldesmon				Lymphocyte-specific protein 1													Phosphoserine										(in Ref. 1)
-0.493561	-3.08253	0.505891	0.0402613	S	3			___3			+	HTP	Caldesmon				Lymphocyte-specific protein 1													Phosphoserine
-0.474432	-3.08253	0.385597	-0.0573767	S	3			___3		Casein kinase I substrate motif;ERK1,2 kinase substrate motif;G protein-coupled receptor kinase 1 substrate motif;GSK3 kinase substrate motif;GSK-3, ERK1, ERK2, CDK5 substrate motif;MDC1 BRCT domain binding motif;Plk1 PBD domain binding motif;WW domain binding motif	+	HTP	Caldesmon				Lymphocyte-specific protein 1													Phosphoserine
-0.479573	1.0968	0.44668	-0.116958	S	3			___3		Casein kinase II substrate motif;ERK1,2 kinase substrate motif;GSK-3, ERK1, ERK2, CDK5 substrate motif;MAPKAPK2 kinase substrate motif;WW domain binding motif	+	HTP	Caldesmon				Lymphocyte-specific protein 1													Phosphoserine
0.231555	0.471864	-6.21015	NaN	S	3			___3		ERK1,2 kinase substrate motif;G protein-coupled receptor kinase 1 substrate motif;Growth associated histone HI kinase substrate motif;GSK3 kinase substrate motif;GSK-3, ERK1, ERK2, CDK5 substrate motif;PKA kinase substrate motif;PKC kinase substrate motif;WW domain binding motif	+	HTP					Choline-phosphate cytidylyltransferase A													Phosphoserine
0.231555	0.471864	-6.21015	NaN	S	3			___3		Casein kinase II substrate motif;ERK1,2 kinase substrate motif;G protein-coupled receptor kinase 1 substrate motif;GSK3 kinase substrate motif;GSK-3, ERK1, ERK2, CDK5 substrate motif;MAPKAPK2 kinase substrate motif;PKA kinase substrate motif;PKC kinase substrate motif;WW domain binding motif	+	HTP					Choline-phosphate cytidylyltransferase A													Phosphoserine								3 X repeats	1
0.0663992	0.331591	NaN	-0.484934	S	2			___3		Casein kinase II substrate motif	+	CST;HTP	SMN				Survival motor neuron protein													Phosphoserine								P1 (binding site for GEMIN2)
0.0663992	0.331591	NaN	-0.484934	S	2			___3		b-Adrenergic Receptor kinase substrate motif	+	CST;HTP	SMN				Survival motor neuron protein													Phosphoserine								P1 (binding site for GEMIN2)
-1.2348	-2.23718	-1.43448	-1.0081	S	3			___3	+	14-3-3 domain binding motif;Calmodulin-dependent protein kinase II substrate motif;Calmodulin-dependent protein kinase IV substrate motif;Casein kinase II substrate motif;Chk1 kinase substrate motif;G protein-coupled receptor kinase 1 substrate motif;GSK3 kinase substrate motif;PKA kinase substrate motif;PKC kinase substrate motif;Pyruvate dehydrogenase kinase substrate motif	+	CST;HTP					Serine/arginine repetitive matrix protein 2		Ser-rich											Phosphoserine
-1.2348	-1.81421	-1.43448	-0.161185	S	3			___3	+	b-Adrenergic Receptor kinase substrate motif;Casein kinase II substrate motif;MAPKAPK2 kinase substrate motif	+	CST;HTP					Serine/arginine repetitive matrix protein 2		Ser-rich											Phosphoserine
-0.649752	-1.81421	-1.43448	-0.161185	S	3			___3		Casein kinase II substrate motif;ERK1,2 kinase substrate motif;GSK-3, ERK1, ERK2, CDK5 substrate motif;MDC1 BRCT domain binding motif;Plk1 PBD domain binding motif;WW domain binding motif	+	CST;HTP					Serine/arginine repetitive matrix protein 2		Ser-rich											Phosphoserine
-5.46097	-2.50038	-0.302208	-4.9796	S	3			___3		14-3-3 domain binding motif;Calmodulin-dependent protein kinase II substrate motif;Casein kinase II substrate motif;MAPKAPK2 kinase substrate motif;PKA kinase substrate motif;PKC kinase substrate motif	+	CST;HTP					Serine/arginine repetitive matrix protein 2		Pro-rich;Ser-rich											Phosphoserine
-5.46097	-2.50038	-0.302208	-4.9796	S	3			___3		Casein kinase II substrate motif;G protein-coupled receptor kinase 1 substrate motif;GSK3 kinase substrate motif;MDC1 BRCT domain binding motif;Plk1 PBD domain binding motif	+	CST;HTP					Serine/arginine repetitive matrix protein 2		Pro-rich;Ser-rich											Phosphoserine
-5.46097	-2.50038	-0.256528	-4.9796	S	3			___3		Casein kinase II substrate motif;ERK1,2 kinase substrate motif;GSK-3, ERK1, ERK2, CDK5 substrate motif;MDC1 BRCT domain binding motif;Plk1 PBD domain binding motif;WW domain binding motif	+	CST;HTP					Serine/arginine repetitive matrix protein 2		Pro-rich;Ser-rich											Phosphoserine
-1.86802	-3.55714	NaN	-2.10787	S	2			___3	+	14-3-3 domain binding motif;Calmodulin-dependent protein kinase II substrate motif;Casein kinase II substrate motif;G protein-coupled receptor kinase 1 substrate motif;MAPKAPK1 kinase substrate motif;MDC1 BRCT domain binding motif;PAK2 kinase substrate motif;Pim1 kinase substrate sequence;PKA kinase substrate motif;PKC epsilon kinase substrate motif;PKC kinase substrate motif;Plk1 PBD domain bind…	+	CST;HTP					Serine/arginine repetitive matrix protein 2		Arg-rich;Ser-rich											Phosphoserine
-1.86802	-3.55714	NaN	-2.10787	S	2			___3	+	Casein kinase II substrate motif;ERK1,2 kinase substrate motif;G protein-coupled receptor kinase 1 substrate motif;GSK-3, ERK1, ERK2, CDK5 substrate motif;MAPKAPK2 kinase substrate motif;MDC1 BRCT domain binding motif;PKA kinase substrate motif;PKC kinase substrate motif;Plk1 PBD domain binding motif;WW domain binding motif	+	CST;HTP					Serine/arginine repetitive matrix protein 2		Arg-rich;Ser-rich											Phosphoserine
-6.40666	NaN	-1.44666	-0.475655	S	3			___3		Casein kinase II substrate motif;MAPKAPK2 kinase substrate motif;PKA kinase substrate motif;PKC kinase substrate motif	+	CST;HTP					Serine/arginine repetitive matrix protein 2		Ser-rich											Phosphoserine
-6.40666	-1.94464	-0.597583	-0.389602	S	3			___3		14-3-3 domain binding motif;Calmodulin-dependent protein kinase II substrate motif;Casein kinase II substrate motif;G protein-coupled receptor kinase 1 substrate motif;MDC1 BRCT domain binding motif;PKA kinase substrate motif;PKC kinase substrate motif;Plk1 PBD domain binding motif;ZIP kinase substrate motif	+	CST;HTP					Serine/arginine repetitive matrix protein 2		Ser-rich
-6.40666	0.20364	-3.18705	-0.43263	S	2			___3		Casein kinase II substrate motif;ERK1,2 kinase substrate motif;GSK-3, ERK1, ERK2, CDK5 substrate motif;MAPKAPK2 kinase substrate motif;WW domain binding motif	+	CST;HTP					Serine/arginine repetitive matrix protein 2		Ser-rich											Phosphoserine
-1.75103	-8.68649	NaN	-7.16219	S	2			___3		14-3-3 domain binding motif;Calmodulin-dependent protein kinase II substrate motif;Calmodulin-dependent protein kinase IV substrate motif;Casein kinase II substrate motif;Chk1 kinase substrate motif;G protein-coupled receptor kinase 1 substrate motif;PKA kinase substrate motif;PKC kinase substrate motif;ZIP kinase substrate motif	+	CST;HTP					Serine/arginine repetitive matrix protein 2		Ser-rich											Phosphoserine
-1.75103	-8.68649	NaN	-7.16219	S	2			___3		G protein-coupled receptor kinase 1 substrate motif;MAPKAPK2 kinase substrate motif	+	CST;HTP					Serine/arginine repetitive matrix protein 2		Ser-rich
-0.897167	-2.39221	-2.77833	-1.30729	S	3			___3	+	Casein kinase II substrate motif;G protein-coupled receptor kinase 1 substrate motif;GSK3 kinase substrate motif	+	CST;HTP					Serine/arginine repetitive matrix protein 2		Ser-rich											Phosphoserine
-2.46291	-0.886593	-2.77833	-1.30729	S	3			___3	+	14-3-3 domain binding motif;Calmodulin-dependent protein kinase II substrate motif;Casein kinase II substrate motif;MAPKAPK2 kinase substrate motif;PKA kinase substrate motif;PKC kinase substrate motif	+	HTP					Serine/arginine repetitive matrix protein 2		Ser-rich											Phosphoserine
-2.46291	-0.886593	-2.77833	-1.30729	S	3			___3	+	Casein kinase II substrate motif;G protein-coupled receptor kinase 1 substrate motif;GSK3 kinase substrate motif;MDC1 BRCT domain binding motif;PKA kinase substrate motif;PKC kinase substrate motif;Plk1 PBD domain binding motif;Pyruvate dehydrogenase kinase substrate motif	+	CST;HTP					Serine/arginine repetitive matrix protein 2		Ser-rich											Phosphoserine
-2.46291	-0.886593	-2.77833	-1.30729	S	3			___3	+	14-3-3 domain binding motif;Akt kinase substrate motif;AMP-activated protein kinase 2 substrate motif;Calmodulin-dependent protein kinase II substrate motif;Casein kinase II substrate motif;ERK1,2 kinase substrate motif;GSK-3, ERK1, ERK2, CDK5 substrate motif;MAPKAPK1 kinase substrate motif;MAPKAPK2 kinase substrate motif;MDC1 BRCT domain binding motif;PKA kinase substrate motif;PKC kinase substr…	+	CST;HTP					Serine/arginine repetitive matrix protein 2		Ser-rich											Phosphoserine
-3.77298	-3.4549	NaN	-0.401406	S	4			___3		b-Adrenergic Receptor kinase substrate motif;Casein kinase I substrate motif;Casein kinase II substrate motif	+	CST;HTP;LTP					Ceramide synthase 2													Phosphoserine																	Lumenal
-3.77298	-3.4549	NaN	-0.401406	S	4			___3		Casein kinase II substrate motif;G protein-coupled receptor kinase 1 substrate motif;MDC1 BRCT domain binding motif;Plk1 PBD domain binding motif	+	CST;HTP;LTP					Ceramide synthase 2													Phosphoserine																	Lumenal
-1.7764	-1.44089	-2.95456	0.549127	T	3			___3		b-Adrenergic Receptor kinase substrate motif;Casein kinase II substrate motif;G protein-coupled receptor kinase 1 substrate motif	+	CST;HTP					Protein FAM134A													Phosphothreonine
NaN	-3.49653	-4.12132	-3.13593	T	3			___3	+	GSK-3, ERK1, ERK2, CDK5 substrate motif;PKA kinase substrate motif;PKC kinase substrate motif;RAF1 kinase substrate motif;WW domain binding motif	+	CST;HTP					Transcriptional repressor p66-beta													Phosphothreonine
-0.516821	-2.6539	0.44668	-0.11402	T	4			___3		Growth associated histone HI kinase substrate motif;GSK-3, ERK1, ERK2, CDK5 substrate motif;WW domain binding motif	+	CST;HTP	Caldesmon				Lymphocyte-specific protein 1													Phosphothreonine
0.0663992	0.331591	NaN	-0.484934	T	3			___3		Calmodulin-dependent protein kinase II substrate motif;Calmodulin-dependent protein kinase IV substrate motif;Casein kinase II substrate motif;Chk1 kinase substrate motif;PAK2 kinase substrate motif;PKA kinase substrate motif;PKC kinase substrate motif	+	HTP					Survival motor neuron protein													Phosphothreonine								P1 (binding site for GEMIN2)
-1.25426	-2.23718	0.370945	-0.161185	T	3			___3		Casein kinase II substrate motif;G protein-coupled receptor kinase 1 substrate motif	+	CST;HTP					Serine/arginine repetitive matrix protein 2		Ser-rich
-3.77298	-3.4549	NaN	-0.401406	T	4			___3		b-Adrenergic Receptor kinase substrate motif;Calmodulin-dependent protein kinase II substrate motif;Casein kinase II substrate motif;G protein-coupled receptor kinase 1 substrate motif;PKC kinase substrate motif	+	CST;HTP;LTP					Ceramide synthase 2													Phosphothreonine																	Lumenal
[truncated: 26 more columns]
