# Supplementary material for: Decreased Protein Kinase C-β Type II Associated with the Prominent Endotoxin Exhaustion in the Macrophage of FcGRIIb−/− Lupus Prone Mice is Revealed by Phosphoproteomic Analysis
Source: Int J Mol Sci. 2019 Mar 18;20(6):1354. doi: 10.3390/ijms20061354 (PMC6472018; doi:10.3390/ijms20061354)
Supplement: Supplementary file 1 [file ijms-20-01354-s001.zip › Table S2.xlsx]

## Sheet: Sheet7
Annotation Cluster 1		Enrichment Score: 11.33	Count	P_Value	Benjamini
	UP_KEYWORDS	mRNA splicing	34	1.1e-18	3e-17
	UP_KEYWORDS	mRNA processing	37	5.4e-18	1.4e-16
	GOTERM_BP_DIRECT	RNA splicing	34	5.8e-17	2.2e-13
	GOTERM_BP_DIRECT	mRNA processing	38	2.4e-16	2.2e-13
	GOTERM_CC_DIRECT	spliceosomal complex	17	4.5e-08	2.5e-06
	UP_KEYWORDS	Spliceosome	14	5e-07	7e-06
	KEGG_PATHWAY	Spliceosome	15	2.6e-06	0.0005
	GOTERM_CC_DIRECT	catalytic step 2 spliceosome	11	4.5e-05	0.0015
	UP_KEYWORDS	RNA-binding	49	1e-16	2.6e-15
	GOTERM_MF_DIRECT	RNA binding	57	5.4e-14	1.5e-11
	GOTERM_MF_DIRECT	nucleic acid binding	41	0.023	0.25
	UP_KEYWORDS	Transcription	81	1.4e-11	2.7e-10
	UP_KEYWORDS	Transcription regulation	78	4.7e-11	8.4e-10
	UP_KEYWORDS	Repressor	37	1.2e-10	2.1e-09
	GOTERM_BP_DIRECT	transcription, DNA-templated	81	1.2e-08	6e-06
	GOTERM_BP_DIRECT	regulation of transcription, DNA-templated	80	4.4e-05	0.011
	INTERPRO	Pleckstrin homology-like domain	34	2.5e-11	1.9e-08
	INTERPRO	Pleckstrin homology domain	23	2.7e-08	1.1e-05
	SMART	PH	22	5.5e-06	0.0012
	UP_SEQ_FEATURE	domain:PH	17	2.6e-05	0.0042
Annotation Cluster 5		Enrichment Score: 5.31	Count	P_Value	Benjamini
	GOTERM_MF_DIRECT	cadherin binding involved in cell-cell adhesion	23	7e-07	6.6e-05
	GOTERM_CC_DIRECT	cell-cell adherens junction	23	1.8e-06	8e-05
	GOTERM_BP_DIRECT	cell-cell adhesion	15	9.5e-05	0.018
Annotation Cluster 6		Enrichment Score: 4.05	Count	P_Value	Benjamini
	UP_KEYWORDS	GTPase activation	17	1.4e-07	2.1e-06
	GOTERM_MF_DIRECT	GTPase activator activity	21	6.8e-07	7.8e-05
	INTERPRO	Rho GTPase-activating protein domain	8	0.0004	0.028
	SMART	RhoGAP	8	0.0017	0.086
	INTERPRO	Rho GTPase activation protein	8	0.0024	0.088
	UP_SEQ_FEATURE	domain:Rho-GAP	7	0.0032	0.24
Annotation Cluster 7		Enrichment Score: 3.93	Count	P_Value	Benjamini
	UP_KEYWORDS	SH3 domain	17	3.6e-06	4.6e-05
	INTERPRO	Src homology-3 domain	16	3.5e-05	0.003
	SMART	SH3	15	0.00099	0.067
	UP_SEQ_FEATURE	domain:SH3	12	0.0016	0.16
Annotation Cluster 8		Enrichment Score: 3.46	Count	P_Value	Benjamini
	INTERPRO	Zinc finger, FYVE/PHD-type	14	4.7e-06	0.00073
	INTERPRO	Zinc finger, PHD-finger	10	2.8e-05	0.0027
	UP_SEQ_FEATURE	zinc finger region:PHD-type	8	4.3e-05	0.0062
	INTERPRO	Zinc finger, PHD-type	9	0.00057	0.036
	SMART	PHD	9	0.0033	0.11
	INTERPRO	Zinc finger, RING/FYVE/PHD-type	19	0.0052	0.15
	INTERPRO	Zinc finger, PHD-type, conserved site	6	0.01	0.23
Annotation Cluster 9		Enrichment Score: 3.09	Count	P_Value	Benjamini
	INTERPRO	Nucleotide-binding, alpha-beta plait	22	4e-07	7.8e-05
	INTERPRO	RNA recognition motif domain	18	1.1e-05	0.0014
	SMART	RRM	17	0.00053	0.054
	UP_SEQ_FEATURE	domain:RRM	9	0.0053	0.32
	GOTERM_MF_DIRECT	nucleic acid binding	41	0.023	0.25
	UP_SEQ_FEATURE	domain:RRM 1	8	0.028	0.63
	UP_SEQ_FEATURE	domain:RRM 2	8	0.028	0.63
Annotation Cluster 10		Enrichment Score: 2.77	Count	P_Value	Benjamini
	INTERPRO	G-patch domain	5	0.00096	0.055
	SMART	G_patch	5	0.0019	0.076
	UP_SEQ_FEATURE	domain:G-patch	5	0.0027	0.24
Annotation Cluster 11		Enrichment Score: 2.77	Count	P_Value	Benjamini
	GOTERM_BP_DIRECT	ATP-dependent chromatin remodeling	6	0.0002	0.028
	GOTERM_MF_DIRECT	nucleosomal DNA binding	7	0.00035	0.014
	GOTERM_CC_DIRECT	nuclear chromatin	13	0.0043	0.05
	GOTERM_MF_DIRECT	RNA polymerase II distal enhancer sequence-specific DNA binding	6	0.028	0.26
Annotation Cluster 12		Enrichment Score: 2.72	Count	P_Value	Benjamini
	GOTERM_CC_DIRECT	heterochromatin	7	9.6e-05	0.0023
	GOTERM_BP_DIRECT	ATP-dependent chromatin remodeling	6	0.0002	0.028
	GOTERM_BP_DIRECT	histone H4 deacetylation	3	0.02	0.5
	GOTERM_BP_DIRECT	histone H3 deacetylation	3	0.033	0.61
Annotation Cluster 13		Enrichment Score: 2.58	Count	P_Value	Benjamini
	UP_KEYWORDS	Viral nucleoprotein	5	0.00079	0.0067
	GOTERM_CC_DIRECT	viral nucleocapsid	5	0.0012	0.02
	UP_KEYWORDS	Virion	5	0.0018	0.013
	UP_SEQ_FEATURE	region of interest:RNA-binding RGG-box	3	0.03	0.63
Annotation Cluster 14		Enrichment Score: 2.58	Count	P_Value	Benjamini
	GOTERM_MF_DIRECT	guanyl-nucleotide exchange factor activity	13	0.0003	0.013
	GOTERM_BP_DIRECT	regulation of Rho protein signal transduction	9	0.00032	0.036
	GOTERM_MF_DIRECT	Rho guanyl-nucleotide exchange factor activity	8	0.0017	0.047
	INTERPRO	Dbl homology (DH) domain	7	0.0027	0.095
	UP_KEYWORDS	Guanine-nucleotide releasing factor	9	0.0047	0.028
	SMART	RhoGEF	7	0.0083	0.16
	UP_SEQ_FEATURE	domain:DH	6	0.011	0.44
	INTERPRO	Guanine-nucleotide dissociation stimulator, CDC24, conserved site	4	0.013	0.25
Annotation Cluster 15		Enrichment Score: 2.47	Count	P_Value	Benjamini
	GOTERM_BP_DIRECT	endocytosis	14	0.00023	0.029
	GOTERM_MF_DIRECT	AP-2 adaptor complex binding	4	0.00095	0.036
	UP_KEYWORDS	Coated pit	5	0.015	0.075
	GOTERM_CC_DIRECT	clathrin-coated pit	5	0.041	0.26
Annotation Cluster 16		Enrichment Score: 2.4	Count	P_Value	Benjamini
	UP_KEYWORDS	Transport	57	0.0013	0.011
	UP_KEYWORDS	Protein transport	23	0.0024	0.017
	GOTERM_BP_DIRECT	protein transport	25	0.0039	0.22
	GOTERM_BP_DIRECT	transport	55	0.02	0.5
Annotation Cluster 17		Enrichment Score: 2.21	Count	P_Value	Benjamini
	KEGG_PATHWAY	RNA transport	16	1e-05	0.00098
	GOTERM_BP_DIRECT	translational initiation	8	0.00019	0.028
	UP_KEYWORDS	Initiation factor	7	0.0015	0.012
	UP_KEYWORDS	Protein biosynthesis	10	0.0025	0.017
	GOTERM_MF_DIRECT	translation initiation factor activity	7	0.005	0.092
	GOTERM_BP_DIRECT	formation of translation preinitiation complex	4	0.018	0.48
	GOTERM_BP_DIRECT	regulation of translational initiation	4	0.037	0.64
	GOTERM_CC_DIRECT	eukaryotic 48S preinitiation complex	3	0.041	0.26
	GOTERM_CC_DIRECT	eukaryotic 43S preinitiation complex	3	0.041	0.26
	GOTERM_CC_DIRECT	eukaryotic translation initiation factor 3 complex	3	0.046	0.27
	GOTERM_BP_DIRECT	translation	12	0.29	0.99
Annotation Cluster 18		Enrichment Score: 2.04	Count	P_Value	Benjamini
	INTERPRO	Helicase, C-terminal	9	0.0019	0.081
	INTERPRO	Helicase, superfamily 1/2, ATP-binding domain	9	0.0021	0.085
	UP_SEQ_FEATURE	domain:Helicase C-terminal	8	0.0062	0.34
	UP_SEQ_FEATURE	domain:Helicase ATP-binding	8	0.0073	0.37
	INTERPRO	RNA helicase, DEAD-box type, Q motif	5	0.0082	0.22
	SMART	HELICc	9	0.0092	0.14
	UP_SEQ_FEATURE	short sequence motif:DEAD box	5	0.0099	0.42
	SMART	DEXDc	9	0.01	0.14
	GOTERM_MF_DIRECT	helicase activity	9	0.011	0.15
	INTERPRO	DNA/RNA helicase, DEAD/DEAH box type, N-terminal	6	0.014	0.26
	UP_KEYWORDS	Helicase	8	0.014	0.072
	UP_SEQ_FEATURE	short sequence motif:Q motif	5	0.014	0.49
	GOTERM_MF_DIRECT	ATP-dependent RNA helicase activity	6	0.016	0.2
	GOTERM_BP_DIRECT	RNA secondary structure unwinding	5	0.018	0.47
	INTERPRO	RNA helicase, ATP-dependent, DEAD-box, conserved site	4	0.023	0.34
Annotation Cluster 19		Enrichment Score: 2.03	Count	P_Value	Benjamini
	UP_KEYWORDS	Biological rhythms	10	0.00084	0.0068
	GOTERM_BP_DIRECT	rhythmic process	10	0.0024	0.2
	GOTERM_MF_DIRECT	core promoter binding	7	0.0081	0.12
	GOTERM_MF_DIRECT	RNA polymerase II repressing transcription factor binding	4	0.027	0.26
	GOTERM_BP_DIRECT	circadian regulation of gene expression	4	0.16	0.94
Annotation Cluster 20		Enrichment Score: 1.99	Count	P_Value	Benjamini
	INTERPRO	Protein kinase C-like, phorbol ester/diacylglycerol binding	7	0.0023	0.09
	SMART	C1	7	0.0077	0.17
	UP_SEQ_FEATURE	zinc finger region:Phorbol-ester/DAG-type	4	0.06	0.81
Annotation Cluster 21		Enrichment Score: 1.99	Count	P_Value	Benjamini
	INTERPRO	Bromodomain	6	0.0015	0.068
	UP_KEYWORDS	Bromodomain	5	0.0038	0.024
	SMART	BROMO	6	0.0049	0.12
	INTERPRO	Zinc finger, PHD-type, conserved site	6	0.01	0.23
	INTERPRO	Bromodomain, conserved site	4	0.014	0.26
	GOTERM_MF_DIRECT	lysine-acetylated histone binding	3	0.053	0.36
	UP_SEQ_FEATURE	domain:Bromo	3	0.063	0.82
Annotation Cluster 22		Enrichment Score: 1.93	Count	P_Value	Benjamini
	INTERPRO	RNA-binding protein Lupus La	3	0.0083	0.21
	UP_SEQ_FEATURE	domain:HTH La-type RNA-binding	3	0.013	0.48
	SMART	LA	3	0.014	0.18
Annotation Cluster 23		Enrichment Score: 1.89	Count	P_Value	Benjamini
	INTERPRO	Phosphotyrosine interaction domain	6	0.0015	0.068
	SMART	PTB	6	0.0044	0.12
	UP_SEQ_FEATURE	domain:PID	4	0.026	0.62
	GOTERM_MF_DIRECT	phosphatidylinositol-4,5-bisphosphate binding	4	0.17	0.69
Annotation Cluster 24		Enrichment Score: 1.84	Count	P_Value	Benjamini
	KEGG_PATHWAY	Epstein-Barr virus infection	11	0.0013	0.083
	KEGG_PATHWAY	Chronic myeloid leukemia	6	0.027	0.36
	UP_KEYWORDS	S-nitrosylation	4	0.085	0.29
Annotation Cluster 25		Enrichment Score: 1.74	Count	P_Value	Benjamini
	INTERPRO	SANT domain	5	0.0013	0.067
	UP_SEQ_FEATURE	domain:SANT	4	0.0088	0.4
	INTERPRO	SANT/Myb domain	5	0.012	0.25
	SMART	SANT	5	0.031	0.33
	INTERPRO	Homeodomain-like	9	0.41	0.99
Annotation Cluster 26		Enrichment Score: 1.68	Count	P_Value	Benjamini
	UP_KEYWORDS	Zinc-finger	51	0.00043	0.0039
	GOTERM_MF_DIRECT	zinc ion binding	39	0.0069	0.11
	UP_KEYWORDS	Zinc	57	0.01	0.055
	UP_KEYWORDS	Metal-binding	75	0.17	0.46
	GOTERM_MF_DIRECT	metal ion binding	73	0.8	1
Annotation Cluster 27		Enrichment Score: 1.67	Count	P_Value	Benjamini
	INTERPRO	FCH domain	4	0.0087	0.21
	SMART	FCH	4	0.016	0.19
	UP_SEQ_FEATURE	domain:FCH	3	0.069	0.84
Annotation Cluster 28		Enrichment Score: 1.66	Count	P_Value	Benjamini
	GOTERM_MF_DIRECT	nucleotide binding	73	4e-05	0.0021
	UP_KEYWORDS	Kinase	29	0.00035	0.0034
	UP_KEYWORDS	ATP-binding	46	0.00041	0.0039
	UP_KEYWORDS	Nucleotide-binding	55	0.0006	0.0052
	GOTERM_MF_DIRECT	kinase activity	28	0.0046	0.09
	UP_KEYWORDS	Serine/threonine-protein kinase	17	0.0064	0.036
	GOTERM_MF_DIRECT	ATP binding	50	0.011	0.15
	UP_SEQ_FEATURE	nucleotide phosphate-binding region:ATP	34	0.014	0.48
	GOTERM_BP_DIRECT	protein phosphorylation	22	0.02	0.5
	INTERPRO	Protein kinase-like domain	20	0.022	0.33
	INTERPRO	Protein kinase, catalytic domain	18	0.038	0.46
	GOTERM_MF_DIRECT	protein serine/threonine kinase activity	17	0.043	0.33
	INTERPRO	Serine/threonine-protein kinase, active site	13	0.043	0.47
	GOTERM_MF_DIRECT	protein kinase activity	20	0.045	0.33
	INTERPRO	P-loop containing nucleoside triphosphate hydrolase	27	0.056	0.55
	SMART	S_TKc	17	0.057	0.46
	GOTERM_BP_DIRECT	phosphorylation	21	0.06	0.77
	UP_KEYWORDS	Transferase	41	0.095	0.31
	GOTERM_BP_DIRECT	protein autophosphorylation	8	0.12	0.9
	UP_SEQ_FEATURE	binding site:ATP	19	0.12	0.94
	UP_SEQ_FEATURE	domain:Protein kinase	16	0.18	0.98
	INTERPRO	Protein kinase, ATP binding site	11	0.29	0.95
	UP_SEQ_FEATURE	active site:Proton acceptor	18	0.47	1
	GOTERM_MF_DIRECT	transferase activity	31	0.81	1
Annotation Cluster 29		Enrichment Score: 1.66	Count	P_Value	Benjamini
	UP_SEQ_FEATURE	DNA-binding region:A.T hook 3	3	0.017	0.52
	UP_SEQ_FEATURE	DNA-binding region:A.T hook 1	3	0.025	0.63
	UP_SEQ_FEATURE	DNA-binding region:A.T hook 2	3	0.025	0.63
Annotation Cluster 30		Enrichment Score: 1.65	Count	P_Value	Benjamini
	INTERPRO	Chromo domain/shadow	5	0.0032	0.1
	SMART	CHROMO	5	0.0085	0.15
	INTERPRO	Chromo domain subgroup	3	0.011	0.24
	GOTERM_CC_DIRECT	nuclear heterochromatin	4	0.02	0.16
	INTERPRO	Chromo domain, conserved site	3	0.047	0.49
	INTERPRO	Chromo domain	3	0.08	0.66
	INTERPRO	Chromo domain-like	3	0.12	0.76
Annotation Cluster 31		Enrichment Score: 1.64	Count	P_Value	Benjamini
	GOTERM_BP_DIRECT	ribosome biogenesis	8	0.0038	0.23
	KEGG_PATHWAY	Ribosome biogenesis in eukaryotes	7	0.013	0.28
	UP_KEYWORDS	Ribosome biogenesis	5	0.03	0.13
	GOTERM_CC_DIRECT	small-subunit processome	3	0.18	0.61
Annotation Cluster 32		Enrichment Score: 1.47	Count	P_Value	Benjamini
	UP_SEQ_FEATURE	repeat:1-1	4	0.028	0.64
	UP_SEQ_FEATURE	repeat:2-1	4	0.028	0.64
	UP_SEQ_FEATURE	repeat:2-2	4	0.028	0.64
	UP_SEQ_FEATURE	repeat:1-2	4	0.031	0.63
	UP_SEQ_FEATURE	repeat:1-3	3	0.063	0.82
Annotation Cluster 33		Enrichment Score: 1.42	Count	P_Value	Benjamini
	GOTERM_BP_DIRECT	cytoplasmic translation	6	0.0009	0.087
	GOTERM_CC_DIRECT	preribosome, large subunit precursor	5	0.003	0.043
	UP_KEYWORDS	Ribonucleoprotein	15	0.0031	0.021
	GOTERM_MF_DIRECT	large ribosomal subunit rRNA binding	3	0.041	0.32
	GOTERM_CC_DIRECT	ribosome	9	0.053	0.29
	GOTERM_CC_DIRECT	cytosolic large ribosomal subunit	5	0.14	0.52
	KEGG_PATHWAY	Ribosome	6	0.26	0.74
	UP_KEYWORDS	Ribosomal protein	6	0.36	0.7
	GOTERM_MF_DIRECT	structural constituent of ribosome	6	0.74	1
Annotation Cluster 34		Enrichment Score: 1.37	Count	P_Value	Benjamini
	GOTERM_CC_DIRECT	early endosome	12	0.011	0.099
	UP_KEYWORDS	Endosome	15	0.054	0.21
	GOTERM_CC_DIRECT	endosome	17	0.14	0.52
Annotation Cluster 35		Enrichment Score: 1.36	Count	P_Value	Benjamini
	INTERPRO	Forkhead-associated (FHA) domain	5	0.0068	0.19
	INTERPRO	SMAD/FHA domain	4	0.091	0.69
	SMART	FHA	3	0.14	0.69
Annotation Cluster 36		Enrichment Score: 1.34	Count	P_Value	Benjamini
	GOTERM_BP_DIRECT	mitotic nuclear division	14	0.0099	0.36
	UP_KEYWORDS	Mitosis	11	0.031	0.14
	UP_KEYWORDS	Cell cycle	20	0.041	0.17
	UP_KEYWORDS	Cell division	13	0.062	0.24
	GOTERM_BP_DIRECT	cell division	14	0.078	0.82
	GOTERM_BP_DIRECT	cell cycle	19	0.15	0.94
Annotation Cluster 37		Enrichment Score: 1.33	Count	P_Value	Benjamini
	UP_KEYWORDS	Endoplasmic reticulum	29	0.035	0.15
	GOTERM_CC_DIRECT	endoplasmic reticulum	39	0.048	0.27
	GOTERM_CC_DIRECT	endoplasmic reticulum membrane	23	0.062	0.31
Annotation Cluster 38		Enrichment Score: 1.31	Count	P_Value	Benjamini
	INTERPRO	Calponin homology domain	7	0.0047	0.15
	SMART	CH	7	0.009	0.15
	INTERPRO	Actinin-type, actin-binding, conserved site	4	0.011	0.24
	UP_SEQ_FEATURE	domain:CH 1	3	0.083	0.87
	UP_SEQ_FEATURE	domain:CH 2	3	0.083	0.87
	INTERPRO	Spectrin repeat	3	0.093	0.69
	INTERPRO	Spectrin/alpha-actinin	3	0.12	0.76
	SMART	SPEC	3	0.19	0.78
	UP_SEQ_FEATURE	domain:CH	3	0.24	0.99
Annotation Cluster 39		Enrichment Score: 1.23	Count	P_Value	Benjamini
	INTERPRO	Oxysterol-binding protein	3	0.024	0.35
	INTERPRO	Oxysterol-binding protein, conserved site	3	0.024	0.35
	UP_KEYWORDS	Lipid transport	5	0.085	0.29
	GOTERM_BP_DIRECT	lipid transport	5	0.24	0.98
Annotation Cluster 40		Enrichment Score: 1.22	Count	P_Value	Benjamini
	INTERPRO	Sterile alpha motif/pointed domain	8	0.0092	0.22
	INTERPRO	Sterile alpha motif domain	6	0.04	0.47
	SMART	SAM	6	0.076	0.55
	UP_SEQ_FEATURE	domain:SAM	3	0.48	1
Annotation Cluster 41		Enrichment Score: 1.21	Count	P_Value	Benjamini
	GOTERM_BP_DIRECT	DNA repair	15	0.013	0.41
	UP_KEYWORDS	DNA damage	12	0.066	0.24
	GOTERM_BP_DIRECT	cellular response to DNA damage stimulus	15	0.091	0.85
	UP_KEYWORDS	DNA repair	9	0.18	0.47
Annotation Cluster 42		Enrichment Score: 1.21	Count	P_Value	Benjamini
	INTERPRO	Histone H5	3	0.017	0.3
	INTERPRO	Histone H1/H5	3	0.037	0.46
	SMART	H15	3	0.054	0.46
	GOTERM_CC_DIRECT	nucleosome	4	0.42	0.88
Annotation Cluster 43		Enrichment Score: 1.21	Count	P_Value	Benjamini
	GOTERM_MF_DIRECT	histone deacetylase binding	8	0.016	0.2
	INTERPRO	Histidine kinase-like ATPase, ATP-binding domain	3	0.074	0.64
	INTERPRO	Ribosomal protein S5 domain 2-type fold	3	0.2	0.88
Annotation Cluster 44		Enrichment Score: 1.15	Count	P_Value	Benjamini
	INTERPRO	K Homology domain	4	0.043	0.48
	INTERPRO	K Homology domain, type 1	4	0.072	0.64
	UP_SEQ_FEATURE	domain:KH 1	3	0.083	0.87
	UP_SEQ_FEATURE	domain:KH 2	3	0.083	0.87
	SMART	KH	4	0.084	0.57
Annotation Cluster 45		Enrichment Score: 1.1	Count	P_Value	Benjamini
	GOTERM_CC_DIRECT	transcriptional repressor complex	7	0.0016	0.024
	GOTERM_MF_DIRECT	protein deacetylase activity	3	0.026	0.26
	GOTERM_MF_DIRECT	RNA polymerase II repressing transcription factor binding	4	0.027	0.26
	GOTERM_BP_DIRECT	protein deacetylation	3	0.028	0.58
	GOTERM_CC_DIRECT	Sin3 complex	3	0.031	0.22
	GOTERM_MF_DIRECT	histone deacetylase activity	3	0.11	0.55
	KEGG_PATHWAY	Thyroid hormone signaling pathway	6	0.13	0.62
	GOTERM_BP_DIRECT	histone deacetylation	3	0.14	0.93
	KEGG_PATHWAY	Transcriptional misregulation in cancer	7	0.19	0.69
	GOTERM_BP_DIRECT	chromatin silencing at rDNA	3	0.35	0.99
	KEGG_PATHWAY	Huntington's disease	5	0.69	0.95
	GOTERM_CC_DIRECT	transcription factor complex	6	0.69	0.98
Annotation Cluster 46		Enrichment Score: 1.09	Count	P_Value	Benjamini
	KEGG_PATHWAY	SNARE interactions in vesicular transport	4	0.042	0.41
	GOTERM_MF_DIRECT	SNAP receptor activity	4	0.055	0.36
	GOTERM_MF_DIRECT	SNARE binding	5	0.062	0.38
	GOTERM_CC_DIRECT	SNARE complex	4	0.09	0.4
	GOTERM_MF_DIRECT	syntaxin binding	4	0.29	0.84
Annotation Cluster 47		Enrichment Score: 1.08	Count	P_Value	Benjamini
	UP_SEQ_FEATURE	domain:C2	6	0.022	0.6
	INTERPRO	C2 calcium-dependent membrane targeting	7	0.1	0.72
	SMART	C2	6	0.25	0.85
Annotation Cluster 48		Enrichment Score: 1.04	Count	P_Value	Benjamini
	GOTERM_BP_DIRECT	positive regulation of transcription elongation from RNA polymerase II promoter	4	0.0083	0.34
	UP_KEYWORDS	Wnt signaling pathway	6	0.26	0.59
	GOTERM_BP_DIRECT	Wnt signaling pathway	7	0.34	0.99
Annotation Cluster 49		Enrichment Score: 1.02	Count	P_Value	Benjamini
	UP_SEQ_FEATURE	domain:WW	3	0.076	0.86
	INTERPRO	WW domain	4	0.087	0.68
	SMART	WW	4	0.14	0.7
Annotation Cluster 50		Enrichment Score: 0.98	Count	P_Value	Benjamini
	BIOCARTA	Attenuation of GPCR Signaling	4	0.014	0.85
	BIOCARTA	Transcription factor CREB and its extracellular signals	4	0.095	0.9
	BIOCARTA	Nitric Oxide Signaling Pathway	3	0.2	0.93
	BIOCARTA	Signaling Pathway from G-Protein Families	3	0.45	0.98
Annotation Cluster 51		Enrichment Score: 0.97	Count	P_Value	Benjamini
	GOTERM_MF_DIRECT	RNA polymerase II core promoter proximal region sequence-specific DNA binding	18	0.0048	0.09
	GOTERM_MF_DIRECT	transcriptional activator activity, RNA polymerase II core promoter proximal region sequence-specific binding	12	0.053	0.36
	GOTERM_MF_DIRECT	sequence-specific DNA binding	15	0.62	0.99
	GOTERM_MF_DIRECT	transcription factor activity, sequence-specific DNA binding	18	0.83	1
Annotation Cluster 52		Enrichment Score: 0.91	Count	P_Value	Benjamini
	INTERPRO	PDZ domain	8	0.04	0.47
	SMART	PDZ	8	0.12	0.66
	UP_SEQ_FEATURE	domain:PDZ	4	0.41	1
Annotation Cluster 53		Enrichment Score: 0.91	Count	P_Value	Benjamini
	UP_SEQ_FEATURE	repeat:WD 5	11	0.024	0.62
	UP_SEQ_FEATURE	repeat:WD 4	11	0.04	0.71
	UP_SEQ_FEATURE	repeat:WD 3	11	0.054	0.8
	UP_SEQ_FEATURE	repeat:WD 1	11	0.06	0.81
	UP_SEQ_FEATURE	repeat:WD 2	11	0.06	0.81
	UP_KEYWORDS	WD repeat	10	0.065	0.24
	INTERPRO	G-protein beta WD-40 repeat	5	0.12	0.76
	INTERPRO	WD40/YVTN repeat-like-containing domain	11	0.16	0.84
	INTERPRO	WD40 repeat	9	0.18	0.86
	INTERPRO	WD40-repeat-containing domain	10	0.18	0.87
	UP_SEQ_FEATURE	repeat:WD 6	7	0.19	0.98
	SMART	WD40	9	0.42	0.95
	UP_SEQ_FEATURE	repeat:WD 7	4	0.56	1
	INTERPRO	WD40 repeat, conserved site	4	0.65	1
Annotation Cluster 54		Enrichment Score: 0.9	Count	P_Value	Benjamini
	INTERPRO	Amino acid/polyamine transporter I	3	0.042	0.48
	GOTERM_BP_DIRECT	amino acid transmembrane transport	3	0.1	0.87
	UP_KEYWORDS	Amino-acid transport	3	0.16	0.45
	GOTERM_MF_DIRECT	amino acid transmembrane transporter activity	3	0.19	0.71
	GOTERM_BP_DIRECT	amino acid transport	3	0.24	0.98
Annotation Cluster 55		Enrichment Score: 0.88	Count	P_Value	Benjamini
	INTERPRO	Arf GTPase activating protein	3	0.08	0.66
	UP_SEQ_FEATURE	domain:Arf-GAP	3	0.09	0.89
	SMART	ArfGap	3	0.13	0.69
	UP_SEQ_FEATURE	zinc finger region:C4-type	4	0.32	1
Annotation Cluster 56		Enrichment Score: 0.87	Count	P_Value	Benjamini
	KEGG_PATHWAY	Pancreatic cancer	6	0.018	0.3
	KEGG_PATHWAY	B cell receptor signaling pathway	6	0.024	0.35
	KEGG_PATHWAY	Chronic myeloid leukemia	6	0.027	0.36
	KEGG_PATHWAY	Osteoclast differentiation	8	0.029	0.34
	KEGG_PATHWAY	T cell receptor signaling pathway	7	0.031	0.34
	KEGG_PATHWAY	TNF signaling pathway	7	0.043	0.4
	KEGG_PATHWAY	NOD-like receptor signaling pathway	5	0.045	0.39
	KEGG_PATHWAY	Apoptosis	5	0.052	0.39
	BIOCARTA	AKT Signaling Pathway	4	0.07	0.92
	KEGG_PATHWAY	Pathways in cancer	15	0.082	0.5
	BIOCARTA	Influence of Ras and Rho proteins on G1 to S Transition	4	0.1	0.85
	KEGG_PATHWAY	Hepatitis B	7	0.13	0.63
	KEGG_PATHWAY	Acute myeloid leukemia	4	0.14	0.65
	KEGG_PATHWAY	Prostate cancer	5	0.15	0.65
	KEGG_PATHWAY	Neurotrophin signaling pathway	6	0.16	0.65
	KEGG_PATHWAY	Chemokine signaling pathway	8	0.18	0.68
	KEGG_PATHWAY	NF-kappa B signaling pathway	5	0.19	0.69
	KEGG_PATHWAY	RIG-I-like receptor signaling pathway	4	0.21	0.71
	BIOCARTA	TNFR2 Signaling Pathway	3	0.22	0.93
	KEGG_PATHWAY	Toxoplasmosis	5	0.23	0.73
	KEGG_PATHWAY	Adipocytokine signaling pathway	4	0.24	0.72
	BIOCARTA	Ras Signaling Pathway	3	0.29	0.95
	KEGG_PATHWAY	Ras signaling pathway	8	0.29	0.78
	KEGG_PATHWAY	Small cell lung cancer	4	0.32	0.8
	KEGG_PATHWAY	Toll-like receptor signaling pathway	4	0.43	0.85
	KEGG_PATHWAY	Chagas disease (American trypanosomiasis)	4	0.44	0.86
	KEGG_PATHWAY	Hepatitis C	4	0.63	0.93
	KEGG_PATHWAY	Non-alcoholic fatty liver disease (NAFLD)	4	0.72	0.96
	KEGG_PATHWAY	PI3K-Akt signaling pathway	8	0.73	0.96
Annotation Cluster 57		Enrichment Score: 0.85	Count	P_Value	Benjamini
	BIOCARTA	Multiple antiapoptotic pathways from IGF-1R signaling lead to BAD phosphorylation	4	0.086	0.92
	BIOCARTA	Regulation of BAD phosphorylation	4	0.095	0.9
	BIOCARTA	Transcription factor CREB and its extracellular signals	4	0.095	0.9
	KEGG_PATHWAY	Insulin signaling pathway	7	0.11	0.59
	BIOCARTA	NFAT and Hypertrophy of the heart (Transcription in the broken heart)	3	0.66	1
Annotation Cluster 58		Enrichment Score: 0.83	Count	P_Value	Benjamini
	GOTERM_CC_DIRECT	kinetochore	9	0.0047	0.052
	GOTERM_CC_DIRECT	chromosome, centromeric region	6	0.19	0.63
	UP_KEYWORDS	Centromere	5	0.27	0.59
	GOTERM_CC_DIRECT	condensed chromosome kinetochore	3	0.55	0.94
	UP_KEYWORDS	Kinetochore	3	0.56	0.86
Annotation Cluster 59		Enrichment Score: 0.82	Count	P_Value	Benjamini
	UP_SEQ_FEATURE	repeat:3	8	0.058	0.81
	UP_SEQ_FEATURE	repeat:7	5	0.077	0.86
	UP_SEQ_FEATURE	repeat:1	9	0.09	0.88
	UP_SEQ_FEATURE	repeat:9	4	0.1	0.91
	UP_SEQ_FEATURE	repeat:8	4	0.16	0.97
	UP_SEQ_FEATURE	repeat:4	6	0.18	0.98
	UP_SEQ_FEATURE	repeat:2	8	0.19	0.98
	UP_SEQ_FEATURE	repeat:6	5	0.19	0.98
	UP_SEQ_FEATURE	repeat:10	3	0.31	1
	UP_SEQ_FEATURE	repeat:5	4	0.48	1
Annotation Cluster 60		Enrichment Score: 0.8	Count	P_Value	Benjamini
	GOTERM_CC_DIRECT	microtubule	13	0.054	0.29
	UP_KEYWORDS	Microtubule	9	0.15	0.42
	GOTERM_MF_DIRECT	microtubule binding	6	0.5	0.96
Annotation Cluster 61		Enrichment Score: 0.79	Count	P_Value	Benjamini
	INTERPRO	Zinc finger, FYVE-type	3	0.13	0.77
	INTERPRO	Zinc finger, FYVE-related	3	0.17	0.85
	SMART	FYVE	3	0.2	0.79
Annotation Cluster 62		Enrichment Score: 0.77	Count	P_Value	Benjamini
	KEGG_PATHWAY	B cell receptor signaling pathway	6	0.024	0.35
	UP_KEYWORDS	SH2 domain	5	0.15	0.43
	INTERPRO	SH2 domain	5	0.2	0.88
	SMART	SH2	5	0.31	0.89
	UP_SEQ_FEATURE	domain:SH2	3	0.63	1
Annotation Cluster 63		Enrichment Score: 0.73	Count	P_Value	Benjamini
	INTERPRO	UBA-like	4	0.12	0.76
	UP_SEQ_FEATURE	domain:UBA	4	0.15	0.97
	SMART	UBA	3	0.24	0.83
	INTERPRO	Ubiquitin-associated/translation elongation factor EF1B, N-terminal, eukaryote	3	0.27	0.94
Annotation Cluster 64		Enrichment Score: 0.72	Count	P_Value	Benjamini
	GOTERM_MF_DIRECT	ATPase activity	10	0.045	0.33
	UP_SEQ_FEATURE	domain:ABC transporter 1	3	0.13	0.95
	UP_SEQ_FEATURE	domain:ABC transporter 2	3	0.13	0.95
	UP_SEQ_FEATURE	nucleotide phosphate-binding region:ATP 2	3	0.16	0.97
	UP_SEQ_FEATURE	nucleotide phosphate-binding region:ATP 1	3	0.16	0.97
	INTERPRO	ABC transporter, conserved site	3	0.26	0.93
	INTERPRO	ABC transporter-like	3	0.3	0.95
	INTERPRO	AAA+ ATPase domain	5	0.34	0.97
	SMART	AAA	5	0.56	0.98
Annotation Cluster 65		Enrichment Score: 0.71	Count	P_Value	Benjamini
	INTERPRO	Cyclic nucleotide-binding domain	3	0.15	0.82
	INTERPRO	Cyclic nucleotide-binding-like	3	0.19	0.88
	SMART	cNMP	3	0.21	0.79
	INTERPRO	RmlC-like jelly roll fold	3	0.24	0.92
Annotation Cluster 66		Enrichment Score: 0.67	Count	P_Value	Benjamini
	KEGG_PATHWAY	Hepatitis B	7	0.13	0.63
	KEGG_PATHWAY	Thyroid hormone signaling pathway	6	0.13	0.62
	KEGG_PATHWAY	ErbB signaling pathway	5	0.15	0.65
	KEGG_PATHWAY	VEGF signaling pathway	4	0.17	0.66
	BIOCARTA	Apoptotic Signaling in Response to DNA Damage	3	0.25	0.93
	KEGG_PATHWAY	Ras signaling pathway	8	0.29	0.78
	KEGG_PATHWAY	Focal adhesion	7	0.36	0.81
	KEGG_PATHWAY	Non-small cell lung cancer	3	0.38	0.83
Annotation Cluster 67		Enrichment Score: 0.67	Count	P_Value	Benjamini
	UP_KEYWORDS	Synaptosome	5	0.027	0.13
	GOTERM_CC_DIRECT	synapse	12	0.54	0.94
	UP_KEYWORDS	Synapse	7	0.7	0.93
Annotation Cluster 68		Enrichment Score: 0.66	Count	P_Value	Benjamini
	KEGG_PATHWAY	Fc gamma R-mediated phagocytosis	6	0.048	0.39
	BIOCARTA	Phospholipase C Signaling Pathway	3	0.057	0.93
	KEGG_PATHWAY	ErbB signaling pathway	5	0.15	0.65
	KEGG_PATHWAY	VEGF signaling pathway	4	0.17	0.66
	KEGG_PATHWAY	Fc epsilon RI signaling pathway	4	0.21	0.71
	KEGG_PATHWAY	Focal adhesion	7	0.36	0.81
	KEGG_PATHWAY	Choline metabolism in cancer	4	0.43	0.85
	KEGG_PATHWAY	cAMP signaling pathway	5	0.69	0.95
	KEGG_PATHWAY	cGMP-PKG signaling pathway	4	0.74	0.96
Annotation Cluster 69		Enrichment Score: 0.63	Count	P_Value	Benjamini
	GOTERM_MF_DIRECT	thiol-dependent ubiquitinyl hydrolase activity	6	0.034	0.29
	GOTERM_BP_DIRECT	protein K48-linked deubiquitination	3	0.1	0.87
	INTERPRO	Peptidase C19, ubiquitin carboxyl-terminal hydrolase 2	4	0.11	0.74
	GOTERM_MF_DIRECT	thiol-dependent ubiquitin-specific protease activity	5	0.12	0.57
	UP_KEYWORDS	Thiol protease	6	0.12	0.37
	GOTERM_MF_DIRECT	cysteine-type peptidase activity	6	0.23	0.77
	GOTERM_BP_DIRECT	protein deubiquitination	4	0.25	0.98
	INTERPRO	Peptidase C19, ubiquitin carboxyl-terminal hydrolase 2, conserved site	3	0.3	0.95
	GOTERM_MF_DIRECT	cysteine-type endopeptidase activity	3	0.4	0.92
	UP_KEYWORDS	Protease	9	0.83	0.98
	GOTERM_MF_DIRECT	peptidase activity	9	0.92	1
	GOTERM_BP_DIRECT	proteolysis	9	0.95	1
Annotation Cluster 70		Enrichment Score: 0.61	Count	P_Value	Benjamini
	GOTERM_MF_DIRECT	motor activity	5	0.11	0.55
	UP_SEQ_FEATURE	domain:Myosin head-like	3	0.14	0.96
	INTERPRO	Myosin head, motor domain	3	0.19	0.88
	GOTERM_MF_DIRECT	ADP binding	3	0.2	0.73
	UP_KEYWORDS	Myosin	3	0.24	0.56
	UP_KEYWORDS	Motor protein	5	0.24	0.56
	SMART	MYSc	3	0.29	0.88
	GOTERM_CC_DIRECT	myosin complex	3	0.31	0.79
	SMART	IQ	3	0.41	0.95
	INTERPRO	IQ motif, EF-hand binding site	3	0.54	1
Annotation Cluster 71		Enrichment Score: 0.58	Count	P_Value	Benjamini
	INTERPRO	Protein kinase, C-terminal	3	0.13	0.77
	INTERPRO	AGC-kinase, C-terminal	3	0.3	0.95
	SMART	S_TK_X	3	0.35	0.92
	UP_SEQ_FEATURE	domain:AGC-kinase C-terminal	3	0.36	1
Annotation Cluster 72		Enrichment Score: 0.55	Count	P_Value	Benjamini
	INTERPRO	Ankyrin repeat-containing domain	9	0.13	0.77
	UP_KEYWORDS	ANK repeat	8	0.19	0.49
	INTERPRO	Ankyrin repeat	8	0.2	0.89
	UP_SEQ_FEATURE	repeat:ANK 6	4	0.27	0.99
	UP_SEQ_FEATURE	repeat:ANK 1	7	0.28	1
	UP_SEQ_FEATURE	repeat:ANK 2	7	0.28	1
	UP_SEQ_FEATURE	repeat:ANK 3	6	0.31	1
	SMART	ANK	8	0.42	0.95
	UP_SEQ_FEATURE	repeat:ANK 5	4	0.45	1
	UP_SEQ_FEATURE	repeat:ANK 4	4	0.56	1
Annotation Cluster 73		Enrichment Score: 0.49	Count	P_Value	Benjamini
	KEGG_PATHWAY	Insulin signaling pathway	7	0.11	0.59
	KEGG_PATHWAY	Adipocytokine signaling pathway	4	0.24	0.72
	KEGG_PATHWAY	FoxO signaling pathway	5	0.39	0.83
	KEGG_PATHWAY	Insulin resistance	4	0.48	0.87
	KEGG_PATHWAY	Non-alcoholic fatty liver disease (NAFLD)	4	0.72	0.96
Annotation Cluster 74		Enrichment Score: 0.48	Count	P_Value	Benjamini
	INTERPRO	Tetratricopeptide repeat-containing domain	5	0.23	0.92
	INTERPRO	Tetratricopeptide-like helical	7	0.24	0.92
	INTERPRO	Tetratricopeptide repeat	5	0.26	0.93
	UP_KEYWORDS	TPR repeat	5	0.31	0.65
	UP_SEQ_FEATURE	repeat:TPR 3	5	0.32	1
	UP_SEQ_FEATURE	repeat:TPR 1	5	0.38	1
	UP_SEQ_FEATURE	repeat:TPR 2	5	0.38	1
	SMART	TPR	5	0.41	0.95
	UP_SEQ_FEATURE	repeat:TPR 4	3	0.59	1
Annotation Cluster 75		Enrichment Score: 0.42	Count	P_Value	Benjamini
	GOTERM_CC_DIRECT	integrin complex	3	0.1	0.43
	GOTERM_BP_DIRECT	single organismal cell-cell adhesion	5	0.22	0.97
	GOTERM_BP_DIRECT	cell adhesion	7	0.96	1
	UP_KEYWORDS	Cell adhesion	5	0.98	1
Annotation Cluster 76		Enrichment Score: 0.38	Count	P_Value	Benjamini
	UP_KEYWORDS	Mitochondrion outer membrane	5	0.17	0.46
	GOTERM_CC_DIRECT	mitochondrial outer membrane	5	0.43	0.88
	UP_KEYWORDS	Mitochondrion	10	1	1
Annotation Cluster 77		Enrichment Score: 0.32	Count	P_Value	Benjamini
	UP_KEYWORDS	Cholesterol metabolism	3	0.29	0.63
	UP_KEYWORDS	Sterol metabolism	3	0.34	0.69
	UP_KEYWORDS	Steroid metabolism	3	0.43	0.78
	GOTERM_BP_DIRECT	steroid metabolic process	3	0.56	1
	GOTERM_BP_DIRECT	cholesterol metabolic process	3	0.6	1
	UP_KEYWORDS	Lipid metabolism	7	0.83	0.98
Annotation Cluster 78		Enrichment Score: 0.24	Count	P_Value	Benjamini
	UP_KEYWORDS	Allosteric enzyme	3	0.23	0.55
	GOTERM_BP_DIRECT	metabolic process	8	0.9	1
	GOTERM_MF_DIRECT	catalytic activity	7	0.97	1
Annotation Cluster 79		Enrichment Score: 0.19	Count	P_Value	Benjamini
	UP_KEYWORDS	Immunity	9	0.52	0.84
	UP_KEYWORDS	Antiviral defense	3	0.58	0.88
	GOTERM_BP_DIRECT	immune system process	9	0.63	1
	UP_KEYWORDS	Innate immunity	5	0.7	0.93
	GOTERM_BP_DIRECT	defense response to virus	4	0.73	1
	GOTERM_BP_DIRECT	innate immune response	8	0.8	1
Annotation Cluster 80		Enrichment Score: 0.17	Count	P_Value	Benjamini
	INTERPRO	Zinc finger, RING-type	7	0.54	1
	INTERPRO	Zinc finger, RING-type, conserved site	4	0.65	1
	SMART	RING	6	0.77	1
	UP_SEQ_FEATURE	zinc finger region:RING-type	4	0.8	1
Annotation Cluster 81		Enrichment Score: 0.16	Count	P_Value	Benjamini
	UP_KEYWORDS	S-adenosyl-L-methionine	4	0.6	0.88
	UP_KEYWORDS	Methyltransferase	4	0.67	0.92
	GOTERM_BP_DIRECT	methylation	4	0.73	1
	GOTERM_MF_DIRECT	methyltransferase activity	4	0.75	1
Annotation Cluster 82		Enrichment Score: 0.15	Count	P_Value	Benjamini
	UP_KEYWORDS	Differentiation	14	0.48	0.81
	UP_KEYWORDS	Developmental protein	17	0.8	0.97
	GOTERM_BP_DIRECT	multicellular organism development	17	0.96	1
Annotation Cluster 83		Enrichment Score: 0.14	Count	P_Value	Benjamini
	UP_SEQ_FEATURE	calcium-binding region:2	4	0.49	1
	UP_SEQ_FEATURE	calcium-binding region:1	4	0.55	1
	INTERPRO	EF-hand-like domain	6	0.66	1
	SMART	EFh	4	0.76	1
	UP_SEQ_FEATURE	domain:EF-hand 2	4	0.76	1
	UP_SEQ_FEATURE	domain:EF-hand 1	4	0.77	1
	INTERPRO	EF-hand domain	4	0.84	1
	INTERPRO	EF-Hand 1, calcium-binding site	3	0.88	1
	GOTERM_MF_DIRECT	calcium ion binding	7	1	1
Annotation Cluster 84		Enrichment Score: 0.07	Count	P_Value	Benjamini
	UP_KEYWORDS	GTP-binding	6	0.78	0.96
	GOTERM_MF_DIRECT	GTP binding	8	0.79	1
	GOTERM_MF_DIRECT	GTPase activity	4	0.87	1
	UP_SEQ_FEATURE	nucleotide phosphate-binding region:GTP	5	0.94	1
Annotation Cluster 85		Enrichment Score: 0.04	Count	P_Value	Benjamini
	UP_KEYWORDS	Leucine-rich repeat	5	0.79	0.97
	INTERPRO	Leucine-rich repeat	4	0.9	1
	UP_SEQ_FEATURE	repeat:LRR 1	4	0.95	1
	UP_SEQ_FEATURE	repeat:LRR 2	4	0.95	1
	UP_SEQ_FEATURE	repeat:LRR 4	3	0.97	1
	UP_SEQ_FEATURE	repeat:LRR 3	3	0.98	1
Annotation Cluster 86		Enrichment Score: 0.03	Count	P_Value	Benjamini
	UP_KEYWORDS	Homeobox	4	0.91	0.99
	INTERPRO	Homeodomain	4	0.92	1
	UP_SEQ_FEATURE	DNA-binding region:Homeobox	3	0.92	1
	SMART	HOX	3	0.99	1
Annotation Cluster 87		Enrichment Score: 0	Count	P_Value	Benjamini
	INTERPRO	Zinc finger, C2H2	6	1	1
	INTERPRO	Zinc finger, C2H2-like	5	1	1
	SMART	ZnF_C2H2	5	1	1
Annotation Cluster 88		Enrichment Score: 0	Count	P_Value	Benjamini
	UP_KEYWORDS	Membrane	129	1	1
	UP_SEQ_FEATURE	topological domain:Cytoplasmic	35	1	1
	UP_SEQ_FEATURE	transmembrane region	52	1	1
	UP_KEYWORDS	Transmembrane helix	65	1	1
	UP_KEYWORDS	Transmembrane	65	1	1
	GOTERM_CC_DIRECT	integral component of membrane	63	1	1
Annotation Cluster 89		Enrichment Score: 0	Count	P_Value	Benjamini
	UP_SEQ_FEATURE	topological domain:Cytoplasmic	35	1	1
	UP_SEQ_FEATURE	topological domain:Extracellular	18	1	1
	UP_SEQ_FEATURE	transmembrane region	52	1	1
	UP_KEYWORDS	Glycoprotein	27	1	1
	UP_SEQ_FEATURE	glycosylation site:N-linked (GlcNAc...)	24	1	1
	UP_SEQ_FEATURE	signal peptide	14	1	1
were not clustered.
